# Supplementary material for: Genetic regulation of fatty acid content in adipose tissue
Source: Am J Hum Genet. 2026 Jan 14;113(2):291–308. doi: 10.1016/j.ajhg.2025.12.008 (PMC13087407; doi:10.1016/j.ajhg.2025.12.008)
Supplement: Data S1. Tables S1–S12 [file mmc2.xlsx]

## Sheet: TableS1
Table S1. Polygenic score resources.
Polygenic score tested trait	Polygenic score abbreviation	Consortium	Publication	Data availability	DOI	Number of variants in dataset	Number of variants in TwinsUK
Abdominal subcutaneous adipose tissue volumes adjusted for BMI and height	PGS ASATadjBMI	UK Biobank	Agrawal et al. (Nat Commun 2022)	https://www.pgscatalog.org/publication/PGP000391/	https://doi.org/10.1038/s41467-022-30931-2	1125301	1107590
Visceral adipose tissue volumes adjusted for BMI and height	PGS VATadjBMI	UK Biobank	Agrawal et al. (Nat Commun 2022)	https://www.pgscatalog.org/publication/PGP000391/	https://doi.org/10.1038/s41467-022-30931-2	1125301	1107590
Gluteofemoral adipose tissue volumes adjusted for BMI and height	PGS GFATadjBMI	UK Biobank	Agrawal et al. (Nat Commun 2022)	https://www.pgscatalog.org/publication/PGP000391/	https://doi.org/10.1038/s41467-022-30931-2	1125301	1107590
Body mass index	PGS BMI	UK Biobank	Zheng et al. (Nat Genet 2024)	https://plot.cnsgenomics.com/PGS/ https://cnsgenomics.com/software/gctb/#SummarydataandPGSweights	doi.org/10.1038/s41588-024-01704-y	7356518	7273965
Waist-to-hip ratio adjusted for BMI	PGS WHRadjBMI	UK Biobank + GIANT	Pulit et al. (Hum Mol Genet 2019)	https://portals.broadinstitute.org/collaboration/giant/index.php/GIANT_consortium_data_files	https://doi.org/10.1093/hmg/ddy327	346	283
High-density lipoprotein cholesterol	PGS HDL	GLGC	Zhang et al. (Nat Genet 2023)	https://www.pgscatalog.org/publication/PGP000489/	https://www.nature.com/articles/s41588-023-01501-z#Sec12	1489018	1463673
Low-density lipoprotein cholesterol	PGS LDL	GLGC	Zhang et al. (Nat Genet 2023)	https://www.pgscatalog.org/publication/PGP000489/	https://www.nature.com/articles/s41588-023-01501-z#Sec12	1490736	1465367
Log triglycerides	PGS logTG	GLGC	Zhang et al. (Nat Genet 2023)	https://www.pgscatalog.org/publication/PGP000489/	https://www.nature.com/articles/s41588-023-01501-z#Sec12	1492288	1466779
Total cholesterol	PGS TC	GLGC	Zhang et al. (Nat Genet 2023)	https://www.pgscatalog.org/publication/PGP000489/	https://www.nature.com/articles/s41588-023-01501-z#Sec12	1490151	1464782
Type 1 diabetes	PGS T1D	Mixed	Aly et al. (Nat Genet 2021)	https://www.pgscatalog.org/publication/PGP000211/	https://doi.org/10.1038/s41588-021-00948-2	66	66
Type 2 diabetes	PGS T2D	Mixed	Aly et al. (Nat Genet 2021)	https://www.pgscatalog.org/publication/PGP000211/	https://doi.org/10.1038/s41588-021-00948-2	389243	314966
Coronary artery disease	PGS CAD	CARDIoGRAMplusC4D	Aragam et al. (Nat Genet 2022)	https://www.pgscatalog.org/publication/PGP000409/	https://doi.org/10.1038/s41588-022-01233-6	2324683	2295280
Hypertension	PGS Hypertension	UK Biobank	Weissbrod et al. (Nat Genet 2022)	https://www.pgscatalog.org/score/PGS002701/	https://doi.org/10.1038/s41588-022-01036-9	973782	969172

## Sheet: TableS2
Table S2. Association between polygenic scores and corresponding traits.
Polygenic score	Corresponding trait	N	Beta	SE	P
PGS ASATadjBMI	Percentage of fat in android region	4051	0.0700027	0.0109124	1.61824e-10
PGS VATadjBMI	Percentage of fat in largest visceral fat region	4051	0.081074	0.0111151	3.91002e-13
PGS GFATadjBMI	Percentage of fat in gynoid region	4051	0.190461	0.0136706	1.12487e-42
PGS WHRadjBMI	Percentage of fat in largest visceral fat region/Percentage of fat in gynoid region	4051	0.177765	0.0146466	4.03147e-33
PGS BMI	Body mass index	4522	0.396695	0.0152319	2.84678e-135
PGS HDL	High density lipoprotein	3581	0.388954	0.0169503	3.07215e-106
PGS LDL	Low density lipoprotein	3575	0.277569	0.0184912	8.29673e-49
PGS logTG	logTG	4347	0.312995	0.0146606	1.71586e-94
PGS TC	Total cholesterol	3581	0.283832	0.0182854	5.42126e-52
PGS CAD	Atherosclerotic cardiovascular disease (ASCVD) score	3517	0.0279943	0.013633	0.0404628
PGS CAD	Coronary artery disease	4522	0.364508	0.204477	0.0367196
PGS T1D	Type 1 diabetes	4522	0.336868	0.240958	0.16255
PGS T2D	Type 2 diabetes	4522	0.302284	0.323244	0.0957233
PGS Hypertension	Hypertension	4521	0.313939	0.8025	0.0120345

## Sheet: TableS3
Table S3. Heritability of fatty acid in adipose tissue (sensitivity analyses).
Adipose fatty acid	(1) adj. age and cell types	(2) adj. age and BMI	(3) adj. age, BMI and cell types
SFA (saturated fatty acid)	0.25	0.28	0.25
C10:0 (capric acid)	0	0	0
C12:0 (lauric acid)	0.03	0.09	0.03
C14:0 (myristic acid)	0	0	0
C16:0 (palmitic acid)	0.17	0.3	0.17
C18:0 (stearic acid)	0.59	0.49	0.59
C20:0 (arachidic acid)	0	0	0
MUFA (monounsaturated fatty acid)	0.02	0.13	0.02
C16:1n-7 (palmitoleic acid)	0.17	0.04	0.17
C18:1n-7 (vaccenic acid)	0.07	0.03	0.07
C18:1n-9 (oleic acid)	0	0	0
C18:1trans (elaidic acid, trans-vaccenic acid)	0.13	0.38	0.13
PUFA (polyunsaturated fatty acid)	0.23	0.31	0.23
C18:3n-3 (α-linolenic acid)	0.52	0.52	0.52
C20:5n-3 (eicosapentaenoic acid)	0	0	0
C22:5n-3 (docosapentaenoic acid)	0.17	0.26	0.17
C22:6n-3 (docosahexaenoic acid)	0	0	0
C18:2n-6 (linoleic acid)	0.32	0.41	0.33
C20:3n-6 (dihomo-γ-linolenic acid)	0.24	0.33	0.24
C20:4n-6 (arachidonic acid)	0.59	0.6	0.59
C22:4n-6 (adrenic acid)	0.25	0.24	0.25
The heritability (h2) of fatty acid was estimated by the ACE model among 486 twins (210 MZ and 276 DZ). Sensitivity analyses were performed using ACE model, adjusted for (1) age and cell types; (2) age and BMI; (3) age, BMI and cell types.

## Sheet: TableS4
Table S4. Heritability of fatty acid ratio in adipose tissue (sensitivity analyses).
Adipose fatty acid	(1) adj. age and cell types	(2) adj. age and BMI	(3) adj. age, BMI and cell types
C16:0/C12:0 (palmitic acid/lauric acid)	0.12	0.17	0.12
C18:0/C12:0 (stearic acid/lauric acid)	0.08	0.16	0.09
C18:0/C16:0 (stearic acid/palmitic acid)	0.54	0.44	0.54
C20:0/C18:0 (arachidic acid/stearic acid)	0.2	0.2	0.2
C16:1n-7/C16:0 (palmitoleic acid/palmitic acid)	0.28	0.18	0.28
C18:1n-9/C18:0 (oleic acid/stearic acid)	0.53	0.45	0.54
C18:1n-7/C16:1n-7 (vaccenic acid/palmitoleic acid)	0.28	0.21	0.28
C20:3n-6/C18:2n-6 (dihomo-γ-linolenic acid/linoleic acid)	0.42	0.46	0.42
C20:4n-6/C18:2n-6 (arachidonic acid/linoleic acid)	0.54	0.55	0.54
C20:4n-6/C20:3n-6 (arachidonic acid/dihomo-γ-linolenic acid)	0.59	0.53	0.59
C22:4n-6/C18:2n-6 (adrenic acid/linoleic acid)	0.34	0.32	0.34
C22:4n-6/C20:3n-6 (adrenic acid/dihomo-γ-linolenic acid)	0.43	0.44	0.43
C22:4n-6/C20:4n-6 (adrenic acid/arachidonic acid)	0.23	0.24	0.23
C22:5n-3/C18:3n-3 (docosapentaenoic acid/α-linolenic acid)	0.07	0.13	0.07
C22:6n-3/C22:5n-3 (docosahexaenoic acid/docosapentaenoic acid)	0.18	0.28	0.18
The heritability (h2) of fatty acid in adipose tissue was estimated by the ACE model among 486 twins (210 MZ and 276 DZ). Sensitivity analyses were performed using ACE model, adjusted for (1) age and cell types; (2) age and BMI; (3) age, BMI and cell types. Only fatty acid ratios in the same metabolic pathway with h2>=0.15 with age-adjusted were listed.

## Sheet: TableS5
Table S5. Genome-wide suggestive loci of fatty acids in adipose tissue.
Adipose fatty acid	Chr	Pos	Effect allele	Non-effect allele	EAF	Effect	SE	P
Fatty acid
SFA (saturated fatty acid)	9	30988804	C	A	0.105	-0.519799	0.1047	9.38447e-07
SFA (saturated fatty acid)	10	100317060	T	C	0.848	-0.440927	0.0885158	8.64362e-07
SFA (saturated fatty acid)	10	100317086	A	C	0.848	-0.441166	0.0884884	8.46489e-07
SFA (saturated fatty acid)	10	100317308	T	G	0.848	-0.440734	0.088515	8.73497e-07
SFA (saturated fatty acid)	10	100317950	T	C	0.848	-0.443016	0.0885059	7.6712e-07
SFA (saturated fatty acid)	10	100318168	A	G	0.848	-0.440242	0.0884696	8.86557e-07
C16:0 (palmitic acid)	10	21210960	G	A	0.035	-0.979895	0.193432	5.60706e-07
C16:0 (palmitic acid)	17	22693928	T	A	0.047	-0.925671	0.181487	4.71152e-07
C18:0 (stearic acid)	5	77339477	A	G	0.047	-0.762174	0.151919	7.15442e-07
C18:0 (stearic acid)	5	77342661	A	T	0.047	-0.762174	0.151919	7.15442e-07
C18:0 (stearic acid)	8	93248861	G	T	0.326	-0.354691	0.0703856	6.40347e-07
C18:0 (stearic acid)	9	18641669	T	G	0.535	0.350073	0.0668225	2.32778e-07
C18:0 (stearic acid)	9	18641706	A	G	0.535	0.350073	0.0668225	2.32778e-07
C18:0 (stearic acid)	9	18642196	T	C	0.535	0.350151	0.0668237	2.31489e-07
C18:0 (stearic acid)	9	18642756	A	G	0.535	0.350206	0.0668257	2.30694e-07
C18:1trans (elaidic acid, trans-vaccenic acid)	2	228074298	A	G	0.016	-1.44821	0.283117	4.58354e-07
C18:1trans (elaidic acid, trans-vaccenic acid)	5	116509555	T	G	0.142	0.510514	0.102492	8.92084e-07
C18:1trans (elaidic acid, trans-vaccenic acid)	5	151618197	C	T	0.012	1.66517	0.329863	6.40726e-07
C18:1trans (elaidic acid, trans-vaccenic acid)	15	35664388	T	C	0.091	0.636907	0.122828	3.21744e-07
C18:1trans (elaidic acid, trans-vaccenic acid)	15	35671247	G	A	0.091	0.65177	0.122317	1.54337e-07
PUFA (polyunsaturated fatty acid)	8	102144698	C	A	0.06	-0.693025	0.137882	6.87678e-07
PUFA (polyunsaturated fatty acid)	8	102160973	G	A	0.057	-0.705699	0.14096	7.58914e-07
PUFA (polyunsaturated fatty acid)	15	85603420	G	A	0.024	-1.12089	0.2205	5.16734e-07
PUFA (polyunsaturated fatty acid)	15	85627910	G	A	0.024	-1.12342	0.220508	4.88308e-07
PUFA (polyunsaturated fatty acid)	15	85710453	C	A	0.026	-1.07356	0.215564	8.63475e-07
PUFA (polyunsaturated fatty acid)	X	112473798	A	G	0.026	1.33814	0.246513	1.07674e-07
C18:2n-6 (linoleic acid)	15	85603420	G	A	0.026	-1.11084	0.216047	3.82774e-07
C18:2n-6 (linoleic acid)	15	85627910	G	A	0.026	-1.11354	0.216047	3.59317e-07
C18:2n-6 (linoleic acid)	15	85710453	C	A	0.026	-1.08835	0.213677	4.88377e-07
C18:2n-6 (linoleic acid)	21	16251810	A	G	0.219	-0.399662	0.0780904	4.31657e-07
C18:2n-6 (linoleic acid)	X	112473798	A	G	0.026	1.30763	0.23857	8.11504e-08
C18:2n-6 (linoleic acid)	X	112585124	A	C	0.021	1.35734	0.25775	2.44179e-07
C18:2n-6 (linoleic acid)	X	112605073	C	T	0.026	1.23207	0.239694	4.58055e-07
C18:3n-3 (α-linolenic acid)	1	6008286	C	T	0.964	0.928219	0.180338	3.73309e-07
C18:3n-3 (α-linolenic acid)	1	6008906	C	G	0.964	0.928481	0.18033	3.70137e-07
C18:3n-3 (α-linolenic acid)	1	6010902	G	C	0.964	0.928415	0.180289	3.68655e-07
C18:3n-3 (α-linolenic acid)	1	6012038	G	A	0.964	0.928343	0.180287	3.69301e-07
C18:3n-3 (α-linolenic acid)	1	6013537	C	T	0.964	0.928088	0.180288	3.72001e-07
C18:3n-3 (α-linolenic acid)	1	6015862	A	G	0.964	0.927676	0.180265	3.75071e-07
C18:3n-3 (α-linolenic acid)	1	6016759	A	G	0.965	0.928946	0.183423	5.66082e-07
C18:3n-3 (α-linolenic acid)	1	6017001	G	A	0.964	0.927612	0.180262	3.75585e-07
C18:3n-3 (α-linolenic acid)	7	155286657	T	C	0.063	-0.695746	0.133272	2.56653e-07
C18:3n-3 (α-linolenic acid)	7	155290845	C	G	0.052	-0.754911	0.147248	4.13753e-07
C18:3n-3 (α-linolenic acid)	21	24214389	A	G	0.097	-0.645312	0.123843	2.69858e-07
C22:5n-3 (docosapentaenoic acid)	1	196480302	T	G	0.011	1.58168	0.294274	1.15302e-07
C22:5n-3 (docosapentaenoic acid)	1	196619323	T	G	0.013	1.42687	0.274354	2.84461e-07
C22:5n-3 (docosapentaenoic acid)	1	197150036	A	G	0.011	1.48609	0.289342	3.95472e-07
C22:5n-3 (docosapentaenoic acid)	1	197151734	C	A	0.011	1.48619	0.289272	3.92309e-07
C22:5n-3 (docosapentaenoic acid)	9	1876048	C	A	0.055	0.763502	0.152466	7.52628e-07
C22:5n-3 (docosapentaenoic acid)	15	93721180	T	C	0.013	1.44188	0.285511	6.0924e-07
C20:3n-6 (dihomo-γ-linolenic acid)	4	3845586	T	C	0.028	1.291	0.252618	4.49308e-07
C20:3n-6 (dihomo-γ-linolenic acid)	4	3847594	C	T	0.028	1.29404	0.252884	4.34479e-07
C20:3n-6 (dihomo-γ-linolenic acid)	4	3848635	C	G	0.028	1.29663	0.253462	4.37646e-07
C20:3n-6 (dihomo-γ-linolenic acid)	4	3853037	G	C	0.028	1.29904	0.253753	4.29767e-07
C20:3n-6 (dihomo-γ-linolenic acid)	4	3854101	T	C	0.028	1.30035	0.253897	4.24902e-07
C20:3n-6 (dihomo-γ-linolenic acid)	18	53054179	C	T	0.014	-1.38711	0.270925	4.28413e-07
C20:3n-6 (dihomo-γ-linolenic acid)	18	53094179	A	G	0.014	-1.40192	0.273729	4.24872e-07
C20:4n-6 (arachidonic acid)	3	12466670	G	A	0.494	-0.334627	0.0621806	1.11144e-07
C20:4n-6 (arachidonic acid)	3	12588466	C	G	0.425	-0.329936	0.0640244	3.62029e-07
C20:4n-6 (arachidonic acid)	3	12590275	G	A	0.415	-0.328315	0.0642739	4.55103e-07
C20:4n-6 (arachidonic acid)	3	12591153	C	G	0.424	-0.337649	0.0639606	1.89906e-07
C20:4n-6 (arachidonic acid)	3	12594207	A	G	0.424	-0.337641	0.063958	1.89819e-07
C20:4n-6 (arachidonic acid)	3	12597231	A	C	0.415	-0.328291	0.064272	4.55615e-07
C20:4n-6 (arachidonic acid)	3	12601450	C	T	0.417	-0.334805	0.0643226	2.77945e-07
C20:4n-6 (arachidonic acid)	3	12606657	G	A	0.425	-0.330087	0.064033	3.58961e-07
C20:4n-6 (arachidonic acid)	3	12608077	G	A	0.424	-0.337719	0.0639632	1.89054e-07
C20:4n-6 (arachidonic acid)	3	12608438	T	C	0.415	-0.32842	0.064282	4.52865e-07
C20:4n-6 (arachidonic acid)	3	12613436	A	G	0.576	0.337745	0.0639664	1.88896e-07
C20:4n-6 (arachidonic acid)	3	12617021	A	G	0.585	0.328468	0.0642874	4.52148e-07
C20:4n-6 (arachidonic acid)	3	12617995	A	G	0.585	0.328463	0.064288	4.52417e-07
C20:4n-6 (arachidonic acid)	3	12626181	G	T	0.585	0.328481	0.0642901	4.52163e-07
C20:4n-6 (arachidonic acid)	3	12627949	A	G	0.585	0.328486	0.0642897	4.519e-07
C20:4n-6 (arachidonic acid)	3	12633067	G	A	0.585	0.328508	0.0642901	4.5122e-07
C20:4n-6 (arachidonic acid)	3	12634210	C	T	0.585	0.328501	0.0642904	4.51508e-07
C20:4n-6 (arachidonic acid)	3	12636704	A	G	0.585	0.328494	0.0642923	4.52083e-07
C20:4n-6 (arachidonic acid)	3	12637967	C	T	0.584	0.328518	0.0642932	4.51383e-07
C20:4n-6 (arachidonic acid)	3	12648844	A	G	0.586	0.329846	0.0645524	4.51292e-07
C20:4n-6 (arachidonic acid)	3	12649766	A	G	0.584	0.328516	0.0643003	4.52748e-07
C20:4n-6 (arachidonic acid)	3	12655999	A	G	0.584	0.328555	0.0643062	4.52426e-07
C20:4n-6 (arachidonic acid)	4	116066394	A	G	0.056	0.748767	0.149518	7.51117e-07
C22:4n-6 (adrenic acid)	10	131442862	G	T	0.349	-0.347965	0.0689011	6.09148e-07
C20:4n-6 (arachidonic acid)	11	61843278	A	G	0.354	-0.349461	0.0693332	6.39189e-07
C20:4n-6 (arachidonic acid)	11	61852357	A	C	0.627	0.342615	0.0687026	8.33116e-07
C20:4n-6 (arachidonic acid)	11	61854084	C	G	0.374	-0.34889	0.0674899	3.3333e-07
C20:4n-6 (arachidonic acid)	11	61855668	T	C	0.373	-0.362378	0.0671474	1.02573e-07
C20:4n-6 (arachidonic acid)	11	61858798	G	C	0.367	-0.358254	0.0660008	8.69259e-08
C22:4n-6 (adrenic acid)	19	12182885	T	C	0.013	-1.64674	0.320977	4.07085e-07
Fatty acid ratio
C16:0/C12:0 (palmitic acid/lauric acid)	1	177291011	C	A	0.014	-1.47657	0.296142	8.35504e-07
C16:0/C12:0 (palmitic acid/lauric acid)	1	177305599	A	G	0.013	-1.48942	0.297811	7.74963e-07
C16:0/C12:0 (palmitic acid/lauric acid)	1	177341347	T	A	0.013	-1.52138	0.302273	6.61283e-07
C16:0/C12:0 (palmitic acid/lauric acid)	1	177360094	C	T	0.013	-1.53733	0.305183	6.47465e-07
C16:0/C12:0 (palmitic acid/lauric acid)	14	104620237	C	T	0.011	1.67507	0.324719	3.51859e-07
C16:0/C12:0 (palmitic acid/lauric acid)	18	63055523	T	C	0.011	-1.66076	0.322341	3.63368e-07
C16:0/C12:0 (palmitic acid/lauric acid)	18	63063251	T	C	0.011	-1.66086	0.322565	3.69451e-07
C16:0/C12:0 (palmitic acid/lauric acid)	18	63093346	T	C	0.011	-1.66207	0.323192	3.81347e-07
C18:0/C12:0 (stearic acid/lauric acid)	8	118482603	A	G	0.168	0.438217	0.08815	8.98546e-07
C18:0/C12:0 (stearic acid/lauric acid)	8	118482611	A	G	0.168	0.438263	0.0881774	9.03116e-07
C18:0/C12:0 (stearic acid/lauric acid)	8	118483033	A	T	0.168	0.439054	0.0882374	8.78602e-07
C18:0/C12:0 (stearic acid/lauric acid)	8	137114325	T	C	0.838	0.461067	0.0910483	5.6692e-07
C18:0/C12:0 (stearic acid/lauric acid)	8	137117313	A	G	0.849	0.477579	0.0934115	4.43918e-07
C18:0/C12:0 (stearic acid/lauric acid)	8	137186354	G	A	0.168	-0.439954	0.0880494	7.92611e-07
C18:0/C12:0 (stearic acid/lauric acid)	20	51372288	C	T	0.54	0.329819	0.0665898	9.83089e-07
C18:0/C16:0 (stearic acid/palmitic acid)	9	18652233	A	G	0.446	0.351714	0.0668144	2.04376e-07
C18:0/C16:0 (stearic acid/palmitic acid)	10	100315722	A	G	0.175	0.463495	0.0849411	7.43034e-08
C20:0/C18:0 (arachidic acid/stearic acid)	19	49146315	A	G	0.018	-1.32912	0.266508	8.32114e-07
C16:1n-7/C16:0 (palmitoleic acid/palmitic acid)	4	66259674	C	T	0.161	0.443404	0.0862893	3.89111e-07
C16:1n-7/C16:0 (palmitoleic acid/palmitic acid)	4	66259819	A	T	0.161	0.442674	0.0862517	4.01551e-07
C16:1n-7/C16:0 (palmitoleic acid/palmitic acid)	4	66259974	A	G	0.161	0.442683	0.0862528	4.01487e-07
C16:1n-7/C16:0 (palmitoleic acid/palmitic acid)	4	66261586	A	G	0.16	0.451461	0.0863918	2.49339e-07
C18:1n-9/C18:0 (oleic acid/stearic acid)	8	93248861	G	T	0.326	0.367156	0.0701085	2.35036e-07
C18:1n-9/C18:0 (oleic acid/stearic acid)	8	93249305	A	G	0.322	0.363462	0.070419	3.46031e-07
C18:1n-9/C18:0 (oleic acid/stearic acid)	10	100317060	T	C	0.847	0.440739	0.0877254	6.90667e-07
C18:1n-9/C18:0 (oleic acid/stearic acid)	10	100317086	A	C	0.847	0.440903	0.0877004	6.79394e-07
C18:1n-9/C18:0 (oleic acid/stearic acid)	10	100317308	T	G	0.847	0.440446	0.0877253	7.02212e-07
C18:1n-9/C18:0 (oleic acid/stearic acid)	10	100317950	T	C	0.847	0.441533	0.0877295	6.60998e-07
C18:1n-9/C18:0 (oleic acid/stearic acid)	10	100318168	A	G	0.847	0.439522	0.0876862	7.31774e-07
C18:1n-9/C18:0 (oleic acid/stearic acid)	19	5755199	T	C	0.019	1.39841	0.268634	2.76124e-07
C22:5n-3/C18:3n-3 (docosapentaenoic acid/α-linolenic acid)	1	196399960	A	G	0.01	1.56601	0.311218	6.67465e-07
C22:5n-3/C18:3n-3 (docosapentaenoic acid/α-linolenic acid)	1	196480302	T	G	0.011	1.5315	0.295355	3.0801e-07
C22:5n-3/C18:3n-3 (docosapentaenoic acid/α-linolenic acid)	4	22617609	T	C	0.041	0.784025	0.156887	7.91983e-07
C22:5n-3/C18:3n-3 (docosapentaenoic acid/α-linolenic acid)	4	22620474	T	C	0.041	0.784058	0.156887	7.91161e-07
C22:5n-3/C18:3n-3 (docosapentaenoic acid/α-linolenic acid)	4	22624503	G	A	0.041	0.784168	0.15689	7.88861e-07
C22:5n-3/C18:3n-3 (docosapentaenoic acid/α-linolenic acid)	8	114111847	C	T	0.041	0.788699	0.159285	9.93062e-07
C22:5n-3/C18:3n-3 (docosapentaenoic acid/α-linolenic acid)	8	114367752	G	A	0.042	0.796954	0.159714	8.21971e-07
C22:5n-3/C18:3n-3 (docosapentaenoic acid/α-linolenic acid)	8	136957274	G	A	0.161	0.451408	0.0866198	2.69507e-07
C22:5n-3/C18:3n-3 (docosapentaenoic acid/α-linolenic acid)	8	136960533	G	A	0.179	0.428569	0.0833102	3.79487e-07
C22:5n-3/C18:3n-3 (docosapentaenoic acid/α-linolenic acid)	8	136960982	A	G	0.179	0.428855	0.0833219	3.74287e-07
C22:5n-3/C18:3n-3 (docosapentaenoic acid/α-linolenic acid)	8	136961206	T	G	0.179	0.429211	0.0833081	3.64679e-07
C22:5n-3/C18:3n-3 (docosapentaenoic acid/α-linolenic acid)	8	136966723	A	G	0.178	0.431654	0.0832276	3.06203e-07
C22:5n-3/C18:3n-3 (docosapentaenoic acid/α-linolenic acid)	8	136967254	A	G	0.178	0.431491	0.0832323	3.09733e-07
C22:5n-3/C18:3n-3 (docosapentaenoic acid/α-linolenic acid)	8	136967538	T	C	0.178	0.431464	0.0832289	3.09906e-07
C22:5n-3/C18:3n-3 (docosapentaenoic acid/α-linolenic acid)	8	136969240	A	T	0.178	0.431523	0.0832151	3.07433e-07
C22:5n-3/C18:3n-3 (docosapentaenoic acid/α-linolenic acid)	8	136969526	G	T	0.178	0.431523	0.0832151	3.07433e-07
C22:5n-3/C18:3n-3 (docosapentaenoic acid/α-linolenic acid)	8	136973021	G	C	0.178	0.43146	0.0832275	3.09844e-07
C22:5n-3/C18:3n-3 (docosapentaenoic acid/α-linolenic acid)	8	136980250	G	C	0.178	0.431172	0.0832527	3.17901e-07
C22:5n-3/C18:3n-3 (docosapentaenoic acid/α-linolenic acid)	8	136984702	T	C	0.179	0.429885	0.0832942	3.48463e-07
C22:5n-3/C18:3n-3 (docosapentaenoic acid/α-linolenic acid)	8	136988413	A	G	0.179	0.42847	0.0832721	3.77255e-07
C22:5n-3/C18:3n-3 (docosapentaenoic acid/α-linolenic acid)	8	136991485	G	A	0.179	0.426864	0.0832369	4.11404e-07
C22:5n-3/C18:3n-3 (docosapentaenoic acid/α-linolenic acid)	8	136993127	G	T	0.179	0.425799	0.083199	4.33739e-07
C22:5n-3/C18:3n-3 (docosapentaenoic acid/α-linolenic acid)	8	136993788	T	G	0.179	0.425378	0.08318	4.42352e-07
C22:5n-3/C18:3n-3 (docosapentaenoic acid/α-linolenic acid)	8	136994008	G	C	0.179	0.425378	0.08318	4.42352e-07
C22:5n-3/C18:3n-3 (docosapentaenoic acid/α-linolenic acid)	8	136998278	T	G	0.179	0.425375	0.0831809	4.42556e-07
C22:5n-3/C18:3n-3 (docosapentaenoic acid/α-linolenic acid)	8	137002142	A	C	0.179	0.425417	0.0831828	4.41705e-07
C22:5n-3/C18:3n-3 (docosapentaenoic acid/α-linolenic acid)	8	137002510	T	C	0.179	0.425383	0.083184	4.42771e-07
C22:5n-3/C18:3n-3 (docosapentaenoic acid/α-linolenic acid)	8	137002854	A	G	0.179	0.425383	0.083184	4.42771e-07
C22:5n-3/C18:3n-3 (docosapentaenoic acid/α-linolenic acid)	8	137003495	G	A	0.179	0.425388	0.0831845	4.42707e-07
C22:5n-3/C18:3n-3 (docosapentaenoic acid/α-linolenic acid)	8	137006326	A	G	0.179	0.425393	0.083185	4.42641e-07
C22:5n-3/C18:3n-3 (docosapentaenoic acid/α-linolenic acid)	8	137010771	T	C	0.179	0.425413	0.0831862	4.42276e-07
C22:5n-3/C18:3n-3 (docosapentaenoic acid/α-linolenic acid)	8	137013595	G	C	0.179	0.4254	0.0831851	4.42466e-07
C22:5n-3/C18:3n-3 (docosapentaenoic acid/α-linolenic acid)	8	137014634	G	C	0.179	0.4254	0.083185	4.42451e-07
C22:5n-3/C18:3n-3 (docosapentaenoic acid/α-linolenic acid)	8	137014956	T	G	0.179	0.4254	0.083185	4.42451e-07
C22:5n-3/C18:3n-3 (docosapentaenoic acid/α-linolenic acid)	8	137016591	A	C	0.179	0.425401	0.083185	4.42435e-07
C22:5n-3/C18:3n-3 (docosapentaenoic acid/α-linolenic acid)	8	137019039	G	T	0.179	0.425401	0.083185	4.42435e-07
C22:5n-3/C18:3n-3 (docosapentaenoic acid/α-linolenic acid)	8	137026207	T	C	0.184	0.424896	0.0828156	4.06587e-07
C22:5n-3/C18:3n-3 (docosapentaenoic acid/α-linolenic acid)	8	137027718	C	T	0.182	0.419546	0.0836467	7.23329e-07
C22:5n-3/C18:3n-3 (docosapentaenoic acid/α-linolenic acid)	8	137028258	A	G	0.182	0.422563	0.0837344	6.20603e-07
C22:5n-3/C18:3n-3 (docosapentaenoic acid/α-linolenic acid)	8	137028439	A	C	0.182	0.41955	0.0836462	7.23049e-07
C22:5n-3/C18:3n-3 (docosapentaenoic acid/α-linolenic acid)	8	137028500	A	G	0.182	0.419514	0.0836448	7.24274e-07
C22:5n-3/C18:3n-3 (docosapentaenoic acid/α-linolenic acid)	8	137030769	A	T	0.182	0.419523	0.0837089	7.3785e-07
C22:5n-3/C18:3n-3 (docosapentaenoic acid/α-linolenic acid)	8	137032207	T	C	0.182	0.419452	0.0837508	7.50208e-07
C22:5n-3/C18:3n-3 (docosapentaenoic acid/α-linolenic acid)	13	109489847	C	T	0.475	-0.331998	0.0661959	7.24454e-07
C22:5n-3/C18:3n-3 (docosapentaenoic acid/α-linolenic acid)	15	93721180	T	C	0.013	1.47833	0.276507	1.33848e-07
C22:5n-3/C18:3n-3 (docosapentaenoic acid/α-linolenic acid)	15	93773396	A	G	0.012	1.4596	0.281022	2.94715e-07
C22:5n-3/C18:3n-3 (docosapentaenoic acid/α-linolenic acid)	15	93820851	T	C	0.013	1.43357	0.281331	4.85023e-07
C22:5n-3/C18:3n-3 (docosapentaenoic acid/α-linolenic acid)	18	11080798	C	G	0.479	0.318996	0.0591957	1.0711e-07
C22:5n-3/C18:3n-3 (docosapentaenoic acid/α-linolenic acid)	18	11082819	C	A	0.481	0.30876	0.0584069	1.83062e-07
C22:5n-3/C18:3n-3 (docosapentaenoic acid/α-linolenic acid)	18	11085111	A	G	0.477	0.320175	0.05885	8.14716e-08
C22:5n-3/C18:3n-3 (docosapentaenoic acid/α-linolenic acid)	18	11085307	C	A	0.374	0.315877	0.0635471	9.0334e-07
C22:5n-3/C18:3n-3 (docosapentaenoic acid/α-linolenic acid)	18	11087575	A	G	0.483	0.312066	0.0584944	1.42118e-07
C22:5n-3/C18:3n-3 (docosapentaenoic acid/α-linolenic acid)	18	11087615	A	G	0.497	0.313151	0.0590013	1.63998e-07
C22:5n-3/C18:3n-3 (docosapentaenoic acid/α-linolenic acid)	18	11087708	C	G	0.492	0.309137	0.0586214	1.9573e-07
C22:6n-3/C22:5n-3 (docosahexaenoic acid/docosapentaenoic acid)	5	169640880	C	G	0.029	-0.95866	0.182814	2.28147e-07
C22:6n-3/C22:5n-3 (docosahexaenoic acid/docosapentaenoic acid)	10	127428417	A	G	0.015	1.43798	0.283876	5.64551e-07
C22:6n-3/C22:5n-3 (docosahexaenoic acid/docosapentaenoic acid)	10	9901767	G	A	0.011	1.56384	0.312626	7.73489e-07
C20:3n-6/C18:2n-6 (dihomo-γ-linolenic acid/linoleic acid)	8	114367752	G	A	0.041	0.823395	0.165902	9.36293e-07
C20:3n-6/C18:2n-6 (dihomo-γ-linolenic acid/linoleic acid)	8	136957274	G	A	0.16	0.451194	0.0903124	7.96443e-07
C20:3n-6/C18:2n-6 (dihomo-γ-linolenic acid/linoleic acid)	20	10301379	T	C	0.49	-0.325049	0.0646982	6.92576e-07
C20:3n-6/C18:2n-6 (dihomo-γ-linolenic acid/linoleic acid)	X	40043840	AT	A	0.193	0.508138	0.100867	7.5948e-07
C20:4n-6/C18:2n-6 (arachidonic acid/linoleic acid)	2	222879092	A	G	0.824	0.44448	0.0862751	3.64602e-07
C20:4n-6/C18:2n-6 (arachidonic acid/linoleic acid)	2	72348460	C	A	0.044	-0.911077	0.170184	1.28811e-07
C20:4n-6/C18:2n-6 (arachidonic acid/linoleic acid)	3	12462791	A	G	0.54	-0.327883	0.0631195	2.93217e-07
C20:4n-6/C18:2n-6 (arachidonic acid/linoleic acid)	3	12462796	A	C	0.54	-0.327919	0.063126	2.9318e-07
C20:4n-6/C18:2n-6 (arachidonic acid/linoleic acid)	3	12463424	G	A	0.54	-0.32483	0.0633142	4.06448e-07
C20:4n-6/C18:2n-6 (arachidonic acid/linoleic acid)	3	12466065	T	C	0.53	-0.34404	0.0626022	6.06073e-08
C20:4n-6/C18:2n-6 (arachidonic acid/linoleic acid)	3	12469276	A	G	0.51	-0.337668	0.0622217	8.74658e-08
C20:4n-6/C18:2n-6 (arachidonic acid/linoleic acid)	3	12469282	T	C	0.508	-0.337383	0.0622137	8.92909e-08
C20:4n-6/C18:2n-6 (arachidonic acid/linoleic acid)	3	12469393	G	C	0.51	-0.337687	0.0622027	8.65652e-08
C20:4n-6/C18:2n-6 (arachidonic acid/linoleic acid)	3	12470153	A	G	0.438	-0.328932	0.0624202	1.99366e-07
C20:4n-6/C18:2n-6 (arachidonic acid/linoleic acid)	3	12472625	G	A	0.526	-0.310472	0.0626901	9.87191e-07
C20:4n-6/C18:2n-6 (arachidonic acid/linoleic acid)	3	12472658	G	A	0.537	-0.325551	0.0625465	2.78175e-07
C20:4n-6/C18:2n-6 (arachidonic acid/linoleic acid)	3	12475002	C	T	0.538	-0.323969	0.0625233	3.13471e-07
C20:4n-6/C18:2n-6 (arachidonic acid/linoleic acid)	3	12475604	A	G	0.538	-0.323899	0.0625221	3.1511e-07
C20:4n-6/C18:2n-6 (arachidonic acid/linoleic acid)	3	12477230	C	T	0.536	-0.324503	0.0627049	3.23998e-07
C20:4n-6/C18:2n-6 (arachidonic acid/linoleic acid)	3	12477703	T	C	0.47	-0.338096	0.0627097	1.05487e-07
C20:4n-6/C18:2n-6 (arachidonic acid/linoleic acid)	3	12479222	C	A	0.536	-0.324342	0.0627006	3.27681e-07
C20:4n-6/C18:2n-6 (arachidonic acid/linoleic acid)	3	12480072	A	G	0.478	-0.329355	0.063031	2.50585e-07
C20:4n-6/C18:2n-6 (arachidonic acid/linoleic acid)	3	12480199	T	C	0.478	-0.32935	0.0630311	2.50709e-07
C20:4n-6/C18:2n-6 (arachidonic acid/linoleic acid)	3	12483113	C	A	0.534	-0.323725	0.0626829	3.41962e-07
C20:4n-6/C18:2n-6 (arachidonic acid/linoleic acid)	3	12483143	C	A	0.534	-0.323713	0.0626837	3.42423e-07
C20:4n-6/C18:2n-6 (arachidonic acid/linoleic acid)	3	12484689	T	G	0.485	-0.343193	0.0629759	7.75145e-08
C20:4n-6/C18:2n-6 (arachidonic acid/linoleic acid)	3	12484903	C	G	0.478	-0.329823	0.0624311	1.8603e-07
C20:4n-6/C18:2n-6 (arachidonic acid/linoleic acid)	3	12487084	G	A	0.475	-0.323743	0.0633352	4.47123e-07
C20:4n-6/C18:2n-6 (arachidonic acid/linoleic acid)	3	12488093	A	C	0.532	-0.316984	0.0628442	6.2768e-07
C20:4n-6/C18:2n-6 (arachidonic acid/linoleic acid)	3	12489329	T	C	0.532	-0.316947	0.0628487	6.30664e-07
C20:4n-6/C18:2n-6 (arachidonic acid/linoleic acid)	3	12490558	G	A	0.475	-0.323578	0.06335	4.5576e-07
C20:4n-6/C18:2n-6 (arachidonic acid/linoleic acid)	3	12491836	C	A	0.475	-0.323499	0.0633552	4.59582e-07
C20:4n-6/C18:2n-6 (arachidonic acid/linoleic acid)	3	12492828	T	C	0.475	-0.323462	0.0633631	4.62425e-07
C20:4n-6/C18:2n-6 (arachidonic acid/linoleic acid)	3	12493424	G	A	0.475	-0.323449	0.0633643	4.63142e-07
C20:4n-6/C18:2n-6 (arachidonic acid/linoleic acid)	3	12494240	C	T	0.475	-0.323425	0.0633669	4.64507e-07
C20:4n-6/C18:2n-6 (arachidonic acid/linoleic acid)	3	12496456	A	T	0.475	-0.32324	0.0633727	4.72505e-07
C20:4n-6/C18:2n-6 (arachidonic acid/linoleic acid)	3	12497096	C	T	0.532	-0.316553	0.0628844	6.60006e-07
C20:4n-6/C18:2n-6 (arachidonic acid/linoleic acid)	3	12497220	C	T	0.485	-0.342603	0.063026	8.33679e-08
C20:4n-6/C18:2n-6 (arachidonic acid/linoleic acid)	3	12497427	A	G	0.475	-0.323213	0.0633779	4.74524e-07
C20:4n-6/C18:2n-6 (arachidonic acid/linoleic acid)	3	12498956	C	G	0.532	-0.316469	0.0628892	6.65653e-07
C20:4n-6/C18:2n-6 (arachidonic acid/linoleic acid)	3	12508579	G	A	0.531	-0.312347	0.0628027	8.90386e-07
C20:4n-6/C18:2n-6 (arachidonic acid/linoleic acid)	3	12508736	G	A	0.474	-0.319217	0.06332	6.35978e-07
C20:4n-6/C18:2n-6 (arachidonic acid/linoleic acid)	3	12509992	G	C	0.474	-0.319114	0.0633232	6.41963e-07
C20:4n-6/C18:2n-6 (arachidonic acid/linoleic acid)	3	12510585	G	A	0.532	-0.312241	0.0628087	8.99921e-07
C20:4n-6/C18:2n-6 (arachidonic acid/linoleic acid)	3	12511007	G	A	0.485	-0.338236	0.0629703	1.17264e-07
C20:4n-6/C18:2n-6 (arachidonic acid/linoleic acid)	3	12511129	C	A	0.485	-0.338233	0.0629704	1.17301e-07
C20:4n-6/C18:2n-6 (arachidonic acid/linoleic acid)	3	12512570	G	A	0.485	-0.338172	0.0629711	1.17935e-07
C20:4n-6/C18:2n-6 (arachidonic acid/linoleic acid)	3	12515008	A	T	0.474	-0.318806	0.063331	6.59775e-07
C20:4n-6/C18:2n-6 (arachidonic acid/linoleic acid)	3	12517887	G	T	0.532	-0.312499	0.0628443	8.94212e-07
C20:4n-6/C18:2n-6 (arachidonic acid/linoleic acid)	3	12518818	G	A	0.532	-0.31251	0.062848	8.94708e-07
C20:4n-6/C18:2n-6 (arachidonic acid/linoleic acid)	3	12519264	T	A	0.474	-0.318502	0.0633341	6.76518e-07
C20:4n-6/C18:2n-6 (arachidonic acid/linoleic acid)	3	12519612	G	A	0.485	-0.337715	0.0629777	1.22879e-07
C20:4n-6/C18:2n-6 (arachidonic acid/linoleic acid)	3	12520123	T	C	0.475	-0.318047	0.0633401	7.02781e-07
C20:4n-6/C18:2n-6 (arachidonic acid/linoleic acid)	3	12520914	T	C	0.484	-0.334252	0.0631751	1.78569e-07
C20:4n-6/C18:2n-6 (arachidonic acid/linoleic acid)	3	12521138	A	C	0.483	-0.334303	0.0632501	1.83702e-07
C20:4n-6/C18:2n-6 (arachidonic acid/linoleic acid)	3	12521666	A	G	0.473	-0.31496	0.0635329	9.63469e-07
C20:4n-6/C18:2n-6 (arachidonic acid/linoleic acid)	3	12521966	A	G	0.473	-0.314852	0.0635364	9.72857e-07
C20:4n-6/C18:2n-6 (arachidonic acid/linoleic acid)	3	12522803	G	A	0.474	-0.318121	0.0633373	6.97982e-07
C20:4n-6/C18:2n-6 (arachidonic acid/linoleic acid)	3	12523729	G	A	0.485	-0.33734	0.0629791	1.2686e-07
C20:4n-6/C18:2n-6 (arachidonic acid/linoleic acid)	3	12524297	C	T	0.487	-0.338249	0.0631942	1.29444e-07
C20:4n-6/C18:2n-6 (arachidonic acid/linoleic acid)	3	12526178	A	C	0.474	-0.317857	0.0633391	7.13033e-07
C20:4n-6/C18:2n-6 (arachidonic acid/linoleic acid)	3	12526926	G	T	0.487	-0.331669	0.0628609	1.92655e-07
C20:4n-6/C18:2n-6 (arachidonic acid/linoleic acid)	3	12529073	T	C	0.476	-0.317566	0.0633072	7.20449e-07
C20:4n-6/C18:2n-6 (arachidonic acid/linoleic acid)	3	12529391	G	A	0.534	-0.31277	0.0629181	9.00926e-07
C20:4n-6/C18:2n-6 (arachidonic acid/linoleic acid)	3	12538747	C	G	0.497	-0.321535	0.0629099	4.48325e-07
C20:4n-6/C18:2n-6 (arachidonic acid/linoleic acid)	3	12540639	C	G	0.481	-0.323041	0.0638068	5.71304e-07
C20:4n-6/C18:2n-6 (arachidonic acid/linoleic acid)	3	12544741	C	T	0.481	-0.322538	0.063819	5.97129e-07
C20:4n-6/C18:2n-6 (arachidonic acid/linoleic acid)	3	12547342	G	A	0.481	-0.32244	0.0638168	6.01219e-07
C20:4n-6/C18:2n-6 (arachidonic acid/linoleic acid)	3	12551705	A	T	0.48	-0.324832	0.0636463	4.65203e-07
C20:4n-6/C18:2n-6 (arachidonic acid/linoleic acid)	3	12555345	C	T	0.481	-0.322114	0.0638177	6.16971e-07
C20:4n-6/C18:2n-6 (arachidonic acid/linoleic acid)	3	12557340	G	C	0.481	-0.321925	0.0638162	6.25816e-07
C20:4n-6/C18:2n-6 (arachidonic acid/linoleic acid)	3	12559030	C	T	0.481	-0.322616	0.0639672	6.29245e-07
C20:4n-6/C18:2n-6 (arachidonic acid/linoleic acid)	3	12559338	A	G	0.48	-0.323886	0.0638021	5.33621e-07
C20:4n-6/C18:2n-6 (arachidonic acid/linoleic acid)	3	12560442	A	G	0.48	-0.323857	0.0637987	5.34107e-07
C20:4n-6/C18:2n-6 (arachidonic acid/linoleic acid)	3	12562401	A	G	0.48	-0.323914	0.0637997	5.31937e-07
C20:4n-6/C18:2n-6 (arachidonic acid/linoleic acid)	3	12562661	C	A	0.436	-0.315235	0.0636358	9.81158e-07
C20:4n-6/C18:2n-6 (arachidonic acid/linoleic acid)	3	12562753	A	G	0.481	-0.324498	0.0636358	4.75669e-07
C20:4n-6/C18:2n-6 (arachidonic acid/linoleic acid)	3	12568575	A	G	0.485	-0.330517	0.0633622	2.62421e-07
C20:4n-6/C18:2n-6 (arachidonic acid/linoleic acid)	3	12588466	C	G	0.425	-0.341293	0.0633282	1.06705e-07
C20:4n-6/C18:2n-6 (arachidonic acid/linoleic acid)	3	12590275	G	A	0.415	-0.338402	0.0635863	1.51926e-07
C20:4n-6/C18:2n-6 (arachidonic acid/linoleic acid)	3	12591153	C	G	0.424	-0.349286	0.0632517	5.25672e-08
C20:4n-6/C18:2n-6 (arachidonic acid/linoleic acid)	3	12594207	A	G	0.424	-0.349249	0.0632495	5.26762e-08
C20:4n-6/C18:2n-6 (arachidonic acid/linoleic acid)	3	12597231	A	C	0.415	-0.338365	0.0635846	1.52272e-07
C20:4n-6/C18:2n-6 (arachidonic acid/linoleic acid)	3	12601450	C	T	0.417	-0.346992	0.0635918	7.46919e-08
C20:4n-6/C18:2n-6 (arachidonic acid/linoleic acid)	3	12606657	G	A	0.425	-0.341414	0.063337	1.06055e-07
C20:4n-6/C18:2n-6 (arachidonic acid/linoleic acid)	3	12608077	G	A	0.424	-0.349343	0.0632545	5.23787e-08
C20:4n-6/C18:2n-6 (arachidonic acid/linoleic acid)	3	12608438	T	C	0.415	-0.338539	0.0635938	1.50706e-07
C20:4n-6/C18:2n-6 (arachidonic acid/linoleic acid)	3	12613436	A	G	0.576	0.349393	0.0632573	5.22234e-08
C20:4n-6/C18:2n-6 (arachidonic acid/linoleic acid)	3	12617021	A	G	0.585	0.338628	0.0635986	1.49929e-07
C20:4n-6/C18:2n-6 (arachidonic acid/linoleic acid)	3	12617995	A	G	0.585	0.33863	0.0635991	1.49933e-07
C20:4n-6/C18:2n-6 (arachidonic acid/linoleic acid)	3	12626181	G	T	0.585	0.338665	0.0636008	1.49622e-07
C20:4n-6/C18:2n-6 (arachidonic acid/linoleic acid)	3	12627949	A	G	0.585	0.33867	0.0636004	1.49528e-07
C20:4n-6/C18:2n-6 (arachidonic acid/linoleic acid)	3	12633067	G	A	0.585	0.338706	0.0636006	1.49103e-07
C20:4n-6/C18:2n-6 (arachidonic acid/linoleic acid)	3	12634210	C	T	0.585	0.338703	0.0636008	1.4915e-07
C20:4n-6/C18:2n-6 (arachidonic acid/linoleic acid)	3	12636704	A	G	0.585	0.338697	0.0636027	1.49344e-07
C20:4n-6/C18:2n-6 (arachidonic acid/linoleic acid)	3	12637967	C	T	0.584	0.338724	0.0636035	1.49074e-07
C20:4n-6/C18:2n-6 (arachidonic acid/linoleic acid)	3	12648844	A	G	0.586	0.33939	0.0638738	1.588e-07
C20:4n-6/C18:2n-6 (arachidonic acid/linoleic acid)	3	12649766	A	G	0.584	0.33873	0.0636102	1.49443e-07
C20:4n-6/C18:2n-6 (arachidonic acid/linoleic acid)	3	12655999	A	G	0.584	0.338795	0.0636157	1.49001e-07
C20:4n-6/C18:2n-6 (arachidonic acid/linoleic acid)	6	168100743	A	G	0.123	0.55888	0.106225	2.0814e-07
C20:4n-6/C18:2n-6 (arachidonic acid/linoleic acid)	6	168103102	T	C	0.164	0.457536	0.0919926	8.89685e-07
C20:4n-6/C18:2n-6 (arachidonic acid/linoleic acid)	6	168116878	T	A	0.18	0.422367	0.0849353	8.93252e-07
C20:4n-6/C20:3n-6 (arachidonic acid/dihomo-γ-linolenic acid)	7	26353106	G	A	0.119	0.524148	0.104598	7.39212e-07
C20:4n-6/C20:3n-6 (arachidonic acid/dihomo-γ-linolenic acid)	7	26356310	T	G	0.119	0.523029	0.104806	8.18838e-07
C20:4n-6/C20:3n-6 (arachidonic acid/dihomo-γ-linolenic acid)	11	61776027	C	T	0.381	-0.343127	0.0685041	7.47429e-07
C20:4n-6/C20:3n-6 (arachidonic acid/dihomo-γ-linolenic acid)	11	61776489	C	T	0.375	-0.354895	0.0688172	3.55114e-07
C20:4n-6/C20:3n-6 (arachidonic acid/dihomo-γ-linolenic acid)	11	61779120	G	A	0.374	-0.357933	0.0686165	2.62266e-07
C20:4n-6/C20:3n-6 (arachidonic acid/dihomo-γ-linolenic acid)	11	61779765	T	C	0.34	-0.363268	0.0702654	3.3262e-07
C20:4n-6/C20:3n-6 (arachidonic acid/dihomo-γ-linolenic acid)	11	61781986	G	A	0.352	-0.35198	0.068595	4.04774e-07
C20:4n-6/C20:3n-6 (arachidonic acid/dihomo-γ-linolenic acid)	11	61790331	C	T	0.353	-0.380824	0.0689934	5.32615e-08
C20:4n-6/C20:3n-6 (arachidonic acid/dihomo-γ-linolenic acid)	11	61824890	G	A	0.349	-0.384539	0.0698037	5.64585e-08
C20:4n-6/C20:3n-6 (arachidonic acid/dihomo-γ-linolenic acid)	11	61829161	T	C	0.351	-0.376352	0.0692775	8.48722e-08
C20:4n-6/C20:3n-6 (arachidonic acid/dihomo-γ-linolenic acid)	11	61832870	C	A	0.649	0.375323	0.0694409	9.82371e-08
C20:4n-6/C20:3n-6 (arachidonic acid/dihomo-γ-linolenic acid)	11	61836038	A	C	0.351	-0.378758	0.0691939	6.81027e-08
C20:4n-6/C20:3n-6 (arachidonic acid/dihomo-γ-linolenic acid)	11	61837342	A	C	0.352	-0.374641	0.0692775	9.67417e-08
C20:4n-6/C20:3n-6 (arachidonic acid/dihomo-γ-linolenic acid)	11	61838027	A	T	0.352	-0.374448	0.0693008	9.91288e-08
C20:4n-6/C20:3n-6 (arachidonic acid/dihomo-γ-linolenic acid)	11	61839170	G	A	0.354	-0.374397	0.0695005	1.08014e-07
C20:4n-6/C20:3n-6 (arachidonic acid/dihomo-γ-linolenic acid)	11	61839211	A	G	0.354	-0.374293	0.0695122	1.09389e-07
C20:4n-6/C20:3n-6 (arachidonic acid/dihomo-γ-linolenic acid)	11	61842278	T	C	0.352	-0.377448	0.0696708	9.18698e-08
C20:4n-6/C20:3n-6 (arachidonic acid/dihomo-γ-linolenic acid)	11	61843278	A	G	0.354	-0.372111	0.0694591	1.2627e-07
C20:4n-6/C20:3n-6 (arachidonic acid/dihomo-γ-linolenic acid)	12	1796466	C	T	0.063	-0.653045	0.129359	6.14244e-07
C22:4n-6/C20:3n-6 (adrenic acid/dihomo-γ-linolenic acid)	7	114396100	A	G	0.37	-0.348056	0.0676637	3.80388e-07
C22:4n-6/C18:2n-6 (adrenic acid/linoleic acid)	10	62589976	A	G	0.132	-0.507116	0.0977595	3.04689e-07
C22:4n-6/C20:3n-6 (adrenic acid/dihomo-γ-linolenic acid)	11	7174541	T	C	0.166	0.448129	0.0898733	8.37416e-07
C22:4n-6/C20:3n-6 (adrenic acid/dihomo-γ-linolenic acid)	11	7174542	T	C	0.166	0.448083	0.0898687	8.38485e-07
C22:4n-6/C20:3n-6 (adrenic acid/dihomo-γ-linolenic acid)	11	7174621	G	C	0.167	0.443644	0.0895543	9.81936e-07
C22:4n-6/C20:3n-6 (adrenic acid/dihomo-γ-linolenic acid)	14	64253814	T	C	0.022	-1.22846	0.241343	4.99051e-07
C22:4n-6/C20:4n-6 (adrenic acid/arachidonic acid)	8	141555432	C	T	0.95	0.761795	0.153067	8.77489e-07
We adjusted for age when run genome-wide association study. Chr, chromosome; Pos, position (GRCh38/hg38); EAF, effect allele frequency; Effect, beta estimate of effect allele; SE, standard error.

## Sheet: TableS6
Table S6. Genome-wide significant loci of fatty acids in adipose tissue (sensitivity analyses).
Adipose fatty acid	SNP	Chr	Pos	Nearest genes	Effect allele	Non-effect allele	(1) adj. age and cell types				(2) adj. age and BMI				(3) adj. age, BMI and cell types
							EAF	Effect	SE	P	EAF	Effect	SE	P	EAF	Effect	SE	P
Fatty acid
SFA (saturated fatty acid)	rs603424	10	100315722	PKD2L1/SCD	A	G	0.183	0.538	0.086	1.03e-09	0.176	0.523	0.081	2.38394e-10	0.183	0.516	0.083	9.76419e-10
C16:0 (palmitic acid)	rs603424	10	100315722	PKD2L1/SCD	A	G	0.182	0.491	0.085	1.24e-08	0.175	0.487	0.083	8.8558e-09	0.182	0.487	0.085	1.5409e-08
C18:0 (stearic acid)	rs603424	10	100315722	PKD2L1/SCD	A	G	0.182	0.576	0.085	4.66e-11	0.175	0.541	0.072	3.4866e-13	0.182	0.543	0.074	1.06974e-12
C16:1n-7 (palmitoleic acid)	rs603424	10	100315722	PKD2L1/SCD	A	G	0.181	-0.516	0.08	2.88e-10	0.175	-0.51	0.076	5.65012e-11	0.181	-0.496	0.076	1.87574e-10
C22:5n-3 (docosapentaenoic acid)	rs114713999	1	197160467	ZBTB41/ASPM	A	G	0.012	1.542	0.287	1.18212e-07	0.012	1.51	0.274	5.41427e-08	0.012	1.538	0.287	1.25252e-07
C20:4n-6 (arachidonic acid)	rs6713127	2	8762464	KIDINS220/MBOAT2/ID2	G	A	0.975	1.008	0.205	1.25983e-06	0.975	1	0.191	2.20908e-07	0.975	1.062	0.19	3.70266e-08
C20:4n-6 (arachidonic acid)	rs17559539	2	72348460	EXOC6B/CYP26B1	C	A	0.043	-0.856	0.177	1.81e-06	0.044	-0.808	0.161	7.18953e-07	0.043	-0.721	0.167	1.88583e-05
C20:4n-6 (arachidonic acid)	rs1542848	3	12576497	MKRN2/RAF1/TSEN2/PPARG	A	G	0.375	-0.389	0.067	1.04e-08	0.375	-0.312	0.061	4.44802e-07	0.375	-0.321	0.063	5.30012e-07
C20:4n-6 (arachidonic acid)	rs97384	11	61856709	FADS2/FADS1/FADS3/FEN1/TMEM258	C	T	0.623	0.343	0.068	5.81e-07	0.621	0.354	0.062	1.66518e-08	0.623	0.324	0.063	3.56006e-07
C18:2n-6 (linoleic acid)	rs140357769	X	112473798	RTL4/LHFPL1	A	G	0.026	1.351	0.24	3.79e-08	0.026	1.291	0.237	9.62924e-08	0.026	1.323	0.239	6.10744e-08
Fatty acid ratio
C18:0/C12:0 (stearic acid/lauric acid)	rs4460408	8	137045124	LINC02055/RNU6-144P	A	C	0.775	0.413	0.081	5.40487e-07	0.78	0.434	0.079	7.44861e-08	0.775	0.409	0.081	7.21596e-07
C18:0/C16:0 (stearic acid/palmitic acid)	rs776749	9	18642756	ADAMTSL1/MIR3152	A	G	0.537	0.365	0.068	1.2411e-07	0.535	0.307	0.057	1.30767e-07	0.537	0.309	0.059	2.67005e-07
C16:1n-7/C16:0 (palmitoleic acid/palmitic acid)	rs603424	10	100315722	PKD2L1/SCD	A	G	0.181	-0.602	0.08	2.1446e-13	0.175	-0.594	0.076	3.17964e-14	0.181	-0.583	0.076	8.18032e-14
C18:1n-9/C18:0 (oleic acid/stearic acid)	rs603424	10	100315722	PKD2L1/SCD	A	G	0.182	-0.557	0.086	2.05193e-10	0.175	-0.532	0.072	7.95215e-13	0.182	-0.524	0.074	6.10344e-12
C22:5n-3/C18:3n-3 (docosapentaenoic acid/α-linolenic acid)	rs79670584	8	120585786	SNTB1/MTBP/MRPL13/COL14A1	A	T	0.02	1.402	0.248	2.65251e-08	0.019	1.395	0.246	2.28364e-08	0.02	1.388	0.246	3.0551e-08
C22:5n-3/C18:3n-3 (docosapentaenoic acid/α-linolenic acid)	rs6505616	18	11085111	PIEZO2	A	G	0.481	0.341	0.061	4.64752e-08	0.477	0.313	0.059	1.38004e-07	0.481	0.331	0.061	9.8505e-08
C20:4n-6/C18:2n-6 (arachidonic acid/linoleic acid)	rs795891	2	222881016	ACSL3/MOGAT1	G	A	0.813	0.433	0.087	1.02442e-06	0.82	0.43	0.08	9.6196e-08	0.813	0.409	0.081	7.12067e-07
C20:4n-6/C18:2n-6 (arachidonic acid/linoleic acid)	rs6768977	3	12466670	TSEN2/PPARG/MKRN2/RAF1	G	A	0.495	-0.382	0.062	1.57565e-09	0.494	-0.309	0.058	1.18491e-07	0.495	-0.314	0.059	1.59764e-07
C20:4n-6/C20:3n-6 (arachidonic acid/dihomo-γ-linolenic acid)	rs79680695	5	83784409	HAPLN1/EDIL3	G	C	0.054	0.837	0.151	4.62914e-08	0.05	0.869	0.148	7.15572e-09	0.054	0.851	0.151	2.93636e-08
C20:4n-6/C20:3n-6 (arachidonic acid/dihomo-γ-linolenic acid)	rs174544	11	61800281	FADS2/FADS1/FEN1/TMEM258/FADS3	A	C	0.304	-0.436	0.076	1.53671e-08	0.307	-0.43	0.072	4.55477e-09	0.304	-0.437	0.076	1.46397e-08
Chr, chromosome; Pos, position (GRCh38/hg38); EAF, effect allele frequency; Effect, beta estimate of effect allele; SE, standard error.

## Sheet: TableS7
Table S7. Colocalization of GWAS and meQTL signals.
Adipose fatty acid	Chr	Lead GWAS SNP	CpG	UCSC reference gene name	UCSC reference gene group	Relation to UCSC CpG island	Enhancer/Regulatory feature group	Lead metQTL SNP	LD r2	PP.H4	Colocalized SNP
Fatty acid
SFA (saturated fatty acid)	10	rs603424	cg00699831	SCD	Body	--	--	rs603424	1	0.972085	rs603424
SFA (saturated fatty acid)	10	rs603424	cg01270221	SCD	Body	--	--	rs603424	1	0.99919	rs603424
SFA (saturated fatty acid)	10	rs603424	cg05958582	PKD2L1	TSS200	--	--	rs603424	1	0.996548	rs603424
SFA (saturated fatty acid)	10	rs603424	cg15430659	CNNM1	1stExon	Island	--	rs603424	1	0.778913	rs603424
SFA (saturated fatty acid)	10	rs603424	cg16744911	SCD	Body	S_Shore	Enhancer	rs603424	1	0.999258	rs603424
SFA (saturated fatty acid)	10	rs603424	cg19380722	PKD2L1	TSS200	--	--	rs603424	1	0.999986	rs603424
SFA (saturated fatty acid)	10	rs603424	cg22599822	PKD2L1	5'UTR;1stExon	--	--	rs603424	1	0.994858	rs603424
SFA (saturated fatty acid)	10	rs603424	cg22619549	PKD2L1	TSS200	--	--	rs603424	1	0.96261	rs603424
C16:0 (palmitic acid)	10	rs603424	cg00699831	SCD	Body	--	--	rs603424	1	0.970775	rs603424
C16:0 (palmitic acid)	10	rs603424	cg01270221	SCD	Body	--	--	rs603424	1	0.999105	rs603424
C16:0 (palmitic acid)	10	rs603424	cg05958582	PKD2L1	TSS200	--	--	rs603424	1	0.996341	rs603424
C16:0 (palmitic acid)	10	rs603424	cg15430659	CNNM1	1stExon	Island	--	rs603424	1	0.771303	rs603424
C16:0 (palmitic acid)	10	rs603424	cg16744911	SCD	Body	S_Shore	Enhancer	rs603424	1	0.999177	rs603424
C16:0 (palmitic acid)	10	rs603424	cg19380722	PKD2L1	TSS200	--	--	rs603424	1	0.999939	rs603424
C16:0 (palmitic acid)	10	rs603424	cg22599822	PKD2L1	5'UTR;1stExon	--	--	rs603424	1	0.994573	rs603424
C16:0 (palmitic acid)	10	rs603424	cg22619549	PKD2L1	TSS200	--	--	rs603424	1	0.960899	rs603424
C18:0 (stearic acid)	10	rs603424	cg00699831	SCD	Body	--	--	rs603424	1	0.972226	rs603424
C18:0 (stearic acid)	10	rs603424	cg01270221	SCD	Body	--	--	rs603424	1	0.999199	rs603424
C18:0 (stearic acid)	10	rs603424	cg05958582	PKD2L1	TSS200	--	--	rs603424	1	0.99657	rs603424
C18:0 (stearic acid)	10	rs603424	cg15430659	CNNM1	1stExon	Island	--	rs603424	1	0.779714	rs603424
C18:0 (stearic acid)	10	rs603424	cg16744911	SCD	Body	S_Shore	Enhancer	rs603424	1	0.999267	rs603424
C18:0 (stearic acid)	10	rs603424	cg19380722	PKD2L1	TSS200	--	--	rs603424	1	0.999991	rs603424
C18:0 (stearic acid)	10	rs603424	cg22599822	PKD2L1	5'UTR;1stExon	--	--	rs603424	1	0.994889	rs603424
C18:0 (stearic acid)	10	rs603424	cg22619549	PKD2L1	TSS200	--	--	rs603424	1	0.962792	rs603424
C16:1n-7 (palmitoleic acid)	10	rs603424	cg00699831	SCD	Body	--	--	rs603424	1	0.972216	rs603424
C16:1n-7 (palmitoleic acid)	10	rs603424	cg01270221	SCD	Body	--	--	rs603424	1	0.999198	rs603424
C16:1n-7 (palmitoleic acid)	10	rs603424	cg05958582	PKD2L1	TSS200	--	--	rs603424	1	0.996569	rs603424
C16:1n-7 (palmitoleic acid)	10	rs603424	cg15430659	CNNM1	1stExon	Island	--	rs603424	1	0.779654	rs603424
C16:1n-7 (palmitoleic acid)	10	rs603424	cg16744911	SCD	Body	S_Shore	Enhancer	rs603424	1	0.999266	rs603424
C16:1n-7 (palmitoleic acid)	10	rs603424	cg19380722	PKD2L1	TSS200	--	--	rs603424	1	0.999991	rs603424
C16:1n-7 (palmitoleic acid)	10	rs603424	cg22599822	PKD2L1	5'UTR;1stExon	--	--	rs603424	1	0.994887	rs603424
C16:1n-7 (palmitoleic acid)	10	rs603424	cg22619549	PKD2L1	TSS200	--	--	rs603424	1	0.962779	rs603424
C20:4n-6 (arachidonic acid)	3	rs1542848	cg00409700	IQSEC1	3'UTR;Body	Island	Unclassified cell type specific	rs2633442	0.77	0.94	rs1542848
C20:4n-6 (arachidonic acid)	3	rs1542848	cg00509610	TSEN2	5'UTR	S_Shelf	--	rs299652	0.61	0.76	rs9862177
C20:4n-6 (arachidonic acid)	3	rs1542848	cg14549777	MKRN2	Body	S_Shore	Promoter associated	rs2442819	0.75	0.83	rs2633442
C20:4n-6 (arachidonic acid)	11	rs97384	cg02111951	C11orf9	Body	Island	Enhancer	rs174544	0.62	0.79	rs174549
C20:4n-6 (arachidonic acid)	11	rs97384	cg03805684	FEN1, C11orf10, MIR611	5'UTR;TSS1500;TSS1500	S_Shore	--	rs174561	0.62	0.91	rs174584
C20:4n-6 (arachidonic acid)	11	rs97384	cg04074454	C11orf9	Body	N_Shore	--	rs174529	0.67	0.96	rs174584
C20:4n-6 (arachidonic acid)	11	rs97384	cg07689907	FADS1	Body	Island	Promoter associated	rs174544	0.62	0.8	rs174584
C20:4n-6 (arachidonic acid)	11	rs97384	cg16328381	FADS1	3'UTR	--	Enhancer	rs174576	0.8	0.91	rs174576
C20:4n-6 (arachidonic acid)	11	rs97384	cg24731731	C11orf9	Body	Island	Enhancer	rs174544	0.62	0.79	rs174533
C20:4n-6 (arachidonic acid)	11	rs97384	cg25448062	FADS1	Body	N_Shelf	--	rs174556	0.62	0.86	--
Fatty acid ratio
C16:1n-7/C16:0 (palmitoleic acid/palmitic acid)	10	rs603424	cg00699831	SCD	Body	--	--	rs603424	1	0.972228	rs603424
C16:1n-7/C16:0 (palmitoleic acid/palmitic acid)	10	rs603424	cg01270221	SCD	Body	--	--	rs603424	1	0.999199	rs603424
C16:1n-7/C16:0 (palmitoleic acid/palmitic acid)	10	rs603424	cg05958582	PKD2L1	TSS200	--	--	rs603424	1	0.996571	rs603424
C16:1n-7/C16:0 (palmitoleic acid/palmitic acid)	10	rs603424	cg15430659	CNNM1	1stExon	Island	--	rs603424	1	0.779726	rs603424
C16:1n-7/C16:0 (palmitoleic acid/palmitic acid)	10	rs603424	cg16744911	SCD	Body	S_Shore	Enhancer	rs603424	1	0.999267	rs603424
C16:1n-7/C16:0 (palmitoleic acid/palmitic acid)	10	rs603424	cg19380722	PKD2L1	TSS200	--	--	rs603424	1	0.999992	rs603424
C16:1n-7/C16:0 (palmitoleic acid/palmitic acid)	10	rs603424	cg22599822	PKD2L1	5'UTR;1stExon	--	--	rs603424	1	0.99489	rs603424
C16:1n-7/C16:0 (palmitoleic acid/palmitic acid)	10	rs603424	cg22619549	PKD2L1	TSS200	--	--	rs603424	1	0.962796	rs603424
C18:1n-9/C18:0 (oleic acid/stearic acid)	10	rs603424	cg00699831	SCD	Body	--	--	rs603424	1	0.972217	rs603424
C18:1n-9/C18:0 (oleic acid/stearic acid)	10	rs603424	cg01270221	SCD	Body	--	--	rs603424	1	0.999198	rs603424
C18:1n-9/C18:0 (oleic acid/stearic acid)	10	rs603424	cg05958582	PKD2L1	TSS200	--	--	rs603424	1	0.996569	rs603424
C18:1n-9/C18:0 (oleic acid/stearic acid)	10	rs603424	cg15430659	CNNM1	1stExon	Island	--	rs603424	1	0.779663	rs603424
C18:1n-9/C18:0 (oleic acid/stearic acid)	10	rs603424	cg16744911	SCD	Body	S_Shore	Enhancer	rs603424	1	0.999266	rs603424
C18:1n-9/C18:0 (oleic acid/stearic acid)	10	rs603424	cg19380722	PKD2L1	TSS200	--	--	rs603424	1	0.999991	rs603424
C18:1n-9/C18:0 (oleic acid/stearic acid)	10	rs603424	cg22599822	PKD2L1	5'UTR;1stExon	--	--	rs603424	1	0.994887	rs603424
C18:1n-9/C18:0 (oleic acid/stearic acid)	10	rs603424	cg22619549	PKD2L1	TSS200	--	--	rs603424	1	0.962781	rs603424
C20:4n-6/C18:2n-6 (arachidonic acid/linoleic acid)	3	rs6768977	cg00099295	MKRN2	TSS1500	N_Shore	--	rs705962	0.73	0.94	rs6768977
C20:4n-6/C18:2n-6 (arachidonic acid/linoleic acid)	3	rs6768977	cg00509610	TSEN2	5'UTR	S_Shelf	--	rs299652	0.59	0.85	rs299652
C20:4n-6/C18:2n-6 (arachidonic acid/linoleic acid)	3	rs6768977	cg08272513	--	--	N_Shelf	--	rs709166	0.65	0.82	rs6768977
C20:4n-6/C18:2n-6 (arachidonic acid/linoleic acid)	3	rs6768977	cg17574799	TSEN2	TSS1500	N_Shore	Promoter associated	rs299650	0.71	0.8	rs6768977
C20:4n-6/C18:2n-6 (arachidonic acid/linoleic acid)	3	rs6768977	cg23412633	TSEN2	Body	--	Enhancer	rs709164	0.78	0.77	rs6768977
C20:4n-6/C20:3n-6 (arachidonic acid/dihomo-γ-linolenic acid)	11	rs174544	cg02111951	C11orf9	Body	Island	Enhancer	rs174544	1	0.93	rs174544
C20:4n-6/C20:3n-6 (arachidonic acid/dihomo-γ-linolenic acid)	11	rs174544	cg03805684	FEN1, C11orf10, MIR611	5'UTR, TSS1500, TSS1500	S_Shore	--	rs174561	1	0.98	rs174561
C20:4n-6/C20:3n-6 (arachidonic acid/dihomo-γ-linolenic acid)	11	rs174544	cg07689907	FADS1	Body	Island	Promoter associated	rs174544	1	0.98	rs174544
C20:4n-6/C20:3n-6 (arachidonic acid/dihomo-γ-linolenic acid)	11	rs174544	cg15598662	MIR1908, FADS1	TSS200, Body	Island	Promoter associated	rs174529	0.7	0.82	rs174529
C20:4n-6/C20:3n-6 (arachidonic acid/dihomo-γ-linolenic acid)	11	rs174544	cg16328381	FADS1	3'UTR	--	Enhancer	rs174576	0.77	0.93	rs174576
C20:4n-6/C20:3n-6 (arachidonic acid/dihomo-γ-linolenic acid)	11	rs174544	cg24731731	C11orf9	Body	Island	Enhancer	rs174544	1	0.93	rs174544
C20:4n-6/C20:3n-6 (arachidonic acid/dihomo-γ-linolenic acid)	11	rs174544	cg25324164	FADS2	Body	S_Shore	Unclassified cell type specific	rs174559	0.84	0.79	rs174559
C20:4n-6/C20:3n-6 (arachidonic acid/dihomo-γ-linolenic acid)	11	rs174544	cg25448062	FADS1	Body	N_Shelf	--	rs174556	1	0.98	rs174556
Chr, chromosome; LD r2, linkage disequilibrium between GWAS and meQTL lead SNPs; PP.H4, posterior probability of hypothesis 4, both traits are associated and share a single causal variant; Colocalized SNP, the lead colocalized SNP for both GWAS and meQTL studies.

## Sheet: TableS8
Table S8. Colocalization of TwinsUK GWAS and GTEx eQTL signals.
Adipose fatty acid	Chr	Lead GWAS SNP	GTEx eQTL tissue	Ensembl ID	Gene	Lead eQTL SNP	LD r2	PP.H4	Colocalized SNP
Fatty acid
SFA (saturated fatty acid)	10	rs603424	Brain_Cerebellar_Hemisphere	ENSG00000107554	DNMBP	rs603424	0.8114	0.84799	rs603424
SFA (saturated fatty acid)	10	rs603424	Brain_Frontal_Cortex_BA9	ENSG00000107593	PKD2L1	rs603424	0.8114	0.842894	rs603424
SFA (saturated fatty acid)	10	rs603424	Adipose_Subcutaneous	ENSG00000099194	SCD	rs603424	0.8114	0.999226	rs603424
SFA (saturated fatty acid)	10	rs603424	Adipose_Visceral_Omentum	ENSG00000099194	SCD	rs603424	0.8114	0.999878	rs603424
SFA (saturated fatty acid)	10	rs603424	Breast_Mammary_Tissue	ENSG00000099194	SCD	rs603424	0.8114	0.993143	rs603424
SFA (saturated fatty acid)	10	rs603424	Nerve_Tibial	ENSG00000099194	SCD	rs603424	0.8114	0.982712	rs603424
C16:0 (palmitic acid)	10	rs603424	Brain_Cerebellar_Hemisphere	ENSG00000107554	DNMBP	rs603424	0.8114	0.841686	rs603424
C16:0 (palmitic acid)	10	rs603424	Brain_Frontal_Cortex_BA9	ENSG00000107593	PKD2L1	rs603424	0.8114	0.844192	rs603424
C16:0 (palmitic acid)	10	rs603424	Adipose_Subcutaneous	ENSG00000099194	SCD	rs603424	0.8114	0.999138	rs603424
C16:0 (palmitic acid)	10	rs603424	Adipose_Visceral_Omentum	ENSG00000099194	SCD	rs603424	0.8114	0.999823	rs603424
C16:0 (palmitic acid)	10	rs603424	Breast_Mammary_Tissue	ENSG00000099194	SCD	rs603424	0.8114	0.992757	rs603424
C16:0 (palmitic acid)	10	rs603424	Nerve_Tibial	ENSG00000099194	SCD	rs603424	0.8114	0.981826	rs603424
C18:0 (stearic acid)	10	rs603424	Brain_Cerebellar_Hemisphere	ENSG00000107554	DNMBP	rs603424	0.8114	0.848681	rs603424
C18:0 (stearic acid)	10	rs603424	Brain_Frontal_Cortex_BA9	ENSG00000107593	PKD2L1	rs603424	0.8114	0.841185	rs603424
C18:0 (stearic acid)	10	rs603424	Adipose_Subcutaneous	ENSG00000099194	SCD	rs603424	0.8114	0.999235	rs603424
C18:0 (stearic acid)	10	rs603424	Adipose_Visceral_Omentum	ENSG00000099194	SCD	rs603424	0.8114	0.999885	rs603424
C18:0 (stearic acid)	10	rs603424	Breast_Mammary_Tissue	ENSG00000099194	SCD	rs603424	0.8114	0.993185	rs603424
C18:0 (stearic acid)	10	rs603424	Nerve_Tibial	ENSG00000099194	SCD	rs603424	0.8114	0.982809	rs603424
C16:1n-7 (palmitoleic acid)	10	rs603424	Brain_Cerebellar_Hemisphere	ENSG00000107554	DNMBP	rs603424	0.8114	0.848643	rs603424
C16:1n-7 (palmitoleic acid)	10	rs603424	Brain_Frontal_Cortex_BA9	ENSG00000107593	PKD2L1	rs603424	0.8114	0.841107	rs603424
C16:1n-7 (palmitoleic acid)	10	rs603424	Adipose_Subcutaneous	ENSG00000099194	SCD	rs603424	0.8114	0.999235	rs603424
C16:1n-7 (palmitoleic acid)	10	rs603424	Adipose_Visceral_Omentum	ENSG00000099194	SCD	rs603424	0.8114	0.999884	rs603424
C16:1n-7 (palmitoleic acid)	10	rs603424	Breast_Mammary_Tissue	ENSG00000099194	SCD	rs603424	0.8114	0.993183	rs603424
C16:1n-7 (palmitoleic acid)	10	rs603424	Nerve_Tibial	ENSG00000099194	SCD	rs603424	0.8114	0.982803	rs603424
C20:4n-6 (arachidonic acid)	3	rs1542848	Heart_Left_Ventricle	ENSG00000225526	C3orf83	rs299628	1	0.828335	rs2596831
C20:4n-6 (arachidonic acid)	3	rs1542848	Adipose_Visceral_Omentum	ENSG00000132155	RAF1	rs1542848	0.6256	0.832863	rs1542848
C20:4n-6 (arachidonic acid)	3	rs1542848	Nerve_Tibial	ENSG00000132155	RAF1	rs1532533	1	0.939744	rs1542848
C20:4n-6 (arachidonic acid)	3	rs1542848	Pituitary	ENSG00000132155	RAF1	rs2442807	0.7636	0.954132	rs1542848
C20:4n-6 (arachidonic acid)	11	rs97384	Esophagus_Muscularis	ENSG00000167995	BEST1	rs174536	0.811	0.844818	rs97384
C20:4n-6 (arachidonic acid)	11	rs97384	Adipose_Visceral_Omentum	ENSG00000149485	FADS1	rs174553	0.7681	0.846473	rs97384
C20:4n-6 (arachidonic acid)	11	rs97384	Brain_Anterior_cingulate_cortex_BA24	ENSG00000149485	FADS1	rs174560	0.769	0.816974	rs174584
C20:4n-6 (arachidonic acid)	11	rs97384	Brain_Hippocampus	ENSG00000149485	FADS1	rs174560	0.769	0.920341	rs174599
C20:4n-6 (arachidonic acid)	11	rs97384	Brain_Hypothalamus	ENSG00000149485	FADS1	rs99780	0.6517	0.891691	rs174584
C20:4n-6 (arachidonic acid)	11	rs97384	Brain_Putamen_basal_ganglia	ENSG00000149485	FADS1	rs174544	0.8043	0.799319	rs174601
C20:4n-6 (arachidonic acid)	11	rs97384	Esophagus_Gastroesophageal_Junction	ENSG00000149485	FADS1	rs174574	0.6305	0.937769	rs97384
C20:4n-6 (arachidonic acid)	11	rs97384	Liver	ENSG00000149485	FADS1	rs174548	0.8265	0.853839	rs97384
C20:4n-6 (arachidonic acid)	11	rs97384	Uterus	ENSG00000149485	FADS1	rs174592	0.6549	0.978902	rs174601
C20:4n-6 (arachidonic acid)	11	rs97384	Whole_Blood	ENSG00000149485	FADS1	rs174567	0.8906	0.89578	rs174581
C20:4n-6 (arachidonic acid)	11	rs97384	Skin_Not_Sun_Exposed_Suprapubic	ENSG00000134824	FADS2	rs174592	0.6549	0.938015	rs174601
C20:4n-6 (arachidonic acid)	11	rs97384	Skin_Sun_Exposed_Lower_leg	ENSG00000134824	FADS2	rs97384	0.8906	0.993193	rs97384
C20:4n-6 (arachidonic acid)	11	rs97384	Testis	ENSG00000134824	FADS2	rs174574	0.6305	0.958477	rs97384
C20:4n-6 (arachidonic acid)	11	rs97384	Muscle_Skeletal	ENSG00000168496	FEN1	rs4246215	0.8265	0.805406	rs174584
C20:4n-6 (arachidonic acid)	11	rs97384	Skin_Not_Sun_Exposed_Suprapubic	ENSG00000168496	FEN1	rs174598	0.6864	0.945653	rs97384
C20:4n-6 (arachidonic acid)	11	rs97384	Artery_Aorta	ENSG00000134825	TMEM258	rs97384	0.8906	0.927872	rs97384
C20:4n-6 (arachidonic acid)	11	rs97384	Lung	ENSG00000134825	TMEM258	rs4246215	0.8265	0.841001	rs174601
C20:4n-6 (arachidonic acid)	11	rs97384	Muscle_Skeletal	ENSG00000134825	TMEM258	rs174598	0.6864	0.860139	rs174601
Fatty acid ratio
C16:1n-7/C16:0 (palmitoleic acid/palmitic acid)	10	rs603424	Brain_Cerebellar_Hemisphere	ENSG00000107554	DNMBP	rs603424	0.8114	0.848704	rs603424
C16:1n-7/C16:0 (palmitoleic acid/palmitic acid)	10	rs603424	Brain_Frontal_Cortex_BA9	ENSG00000107593	PKD2L1	rs603424	0.8114	0.841166	rs603424
C16:1n-7/C16:0 (palmitoleic acid/palmitic acid)	10	rs603424	Adipose_Subcutaneous	ENSG00000099194	SCD	rs603424	0.8114	0.999235	rs603424
C16:1n-7/C16:0 (palmitoleic acid/palmitic acid)	10	rs603424	Adipose_Visceral_Omentum	ENSG00000099194	SCD	rs603424	0.8114	0.999885	rs603424
C16:1n-7/C16:0 (palmitoleic acid/palmitic acid)	10	rs603424	Breast_Mammary_Tissue	ENSG00000099194	SCD	rs603424	0.8114	0.993186	rs603424
C16:1n-7/C16:0 (palmitoleic acid/palmitic acid)	10	rs603424	Nerve_Tibial	ENSG00000099194	SCD	rs603424	0.8114	0.982812	rs603424
C18:1n-9/C18:0 (oleic acid/stearic acid)	10	rs603424	Brain_Cerebellar_Hemisphere	ENSG00000107554	DNMBP	rs603424	0.8114	0.848637	rs603424
C18:1n-9/C18:0 (oleic acid/stearic acid)	10	rs603424	Brain_Frontal_Cortex_BA9	ENSG00000107593	PKD2L1	rs603424	0.8114	0.84124	rs603424
C18:1n-9/C18:0 (oleic acid/stearic acid)	10	rs603424	Adipose_Subcutaneous	ENSG00000099194	SCD	rs603424	0.8114	0.999234	rs603424
C18:1n-9/C18:0 (oleic acid/stearic acid)	10	rs603424	Adipose_Visceral_Omentum	ENSG00000099194	SCD	rs603424	0.8114	0.999884	rs603424
C18:1n-9/C18:0 (oleic acid/stearic acid)	10	rs603424	Breast_Mammary_Tissue	ENSG00000099194	SCD	rs603424	0.8114	0.993182	rs603424
C18:1n-9/C18:0 (oleic acid/stearic acid)	10	rs603424	Nerve_Tibial	ENSG00000099194	SCD	rs603424	0.8114	0.982802	rs603424
C20:4n-6/C18:2n-6 (arachidonic acid/linoleic acid)	3	rs6768977	Nerve_Tibial	ENSG00000132155	RAF1	rs1532533	1	0.846541	rs1542848
C20:4n-6/C18:2n-6 (arachidonic acid/linoleic acid)	3	rs6768977	Pituitary	ENSG00000132155	RAF1	rs2442807	0.4491	0.89299	rs1542848
C20:4n-6/C18:2n-6 (arachidonic acid/linoleic acid)	3	rs6768977	Adrenal_Gland	ENSG00000154743	TSEN2	rs299628	0.484	0.805596	rs2655261
C20:4n-6/C18:2n-6 (arachidonic acid/linoleic acid)	3	rs6768977	Colon_Sigmoid	ENSG00000154743	TSEN2	rs2454421	0.5338	0.821413	rs709161
C20:4n-6/C18:2n-6 (arachidonic acid/linoleic acid)	3	rs6768977	Nerve_Tibial	ENSG00000154743	TSEN2	rs299628	0.484	0.771024	rs709161
C20:4n-6/C20:3n-6 (arachidonic acid/dihomo-γ-linolenic acid)	11	rs174544	Esophagus_Muscularis	ENSG00000167995	BEST1	rs174536	0.5338	0.882127	rs174533
C20:4n-6/C20:3n-6 (arachidonic acid/dihomo-γ-linolenic acid)	11	rs174544	Adipose_Subcutaneous	ENSG00000149485	FADS1	rs174549	0.8122	0.970393	rs174549
C20:4n-6/C20:3n-6 (arachidonic acid/dihomo-γ-linolenic acid)	11	rs174544	Adipose_Visceral_Omentum	ENSG00000149485	FADS1	rs174553	1	0.948499	rs174544
C20:4n-6/C20:3n-6 (arachidonic acid/dihomo-γ-linolenic acid)	11	rs174544	Artery_Aorta	ENSG00000149485	FADS1	rs174544	0.8183	0.976503	rs174544
C20:4n-6/C20:3n-6 (arachidonic acid/dihomo-γ-linolenic acid)	11	rs174544	Artery_Tibial	ENSG00000149485	FADS1	rs174544	0.8183	0.983262	rs174544
C20:4n-6/C20:3n-6 (arachidonic acid/dihomo-γ-linolenic acid)	11	rs174544	Brain_Anterior_cingulate_cortex_BA24	ENSG00000149485	FADS1	rs174560	1	0.969217	rs174560
C20:4n-6/C20:3n-6 (arachidonic acid/dihomo-γ-linolenic acid)	11	rs174544	Brain_Caudate_basal_ganglia	ENSG00000149485	FADS1	rs174544	0.8183	0.982447	rs174544
C20:4n-6/C20:3n-6 (arachidonic acid/dihomo-γ-linolenic acid)	11	rs174544	Brain_Cerebellar_Hemisphere	ENSG00000149485	FADS1	rs174545	1	0.959427	rs174545
C20:4n-6/C20:3n-6 (arachidonic acid/dihomo-γ-linolenic acid)	11	rs174544	Brain_Cerebellum	ENSG00000149485	FADS1	rs4246215	0.8229	0.952469	rs4246215
C20:4n-6/C20:3n-6 (arachidonic acid/dihomo-γ-linolenic acid)	11	rs174544	Brain_Cortex	ENSG00000149485	FADS1	rs174560	1	0.98158	rs174560
C20:4n-6/C20:3n-6 (arachidonic acid/dihomo-γ-linolenic acid)	11	rs174544	Brain_Frontal_Cortex_BA9	ENSG00000149485	FADS1	rs174544	0.8183	0.977006	rs174544
C20:4n-6/C20:3n-6 (arachidonic acid/dihomo-γ-linolenic acid)	11	rs174544	Brain_Hippocampus	ENSG00000149485	FADS1	rs174560	1	0.976192	rs174560
C20:4n-6/C20:3n-6 (arachidonic acid/dihomo-γ-linolenic acid)	11	rs174544	Brain_Hypothalamus	ENSG00000149485	FADS1	rs99780	0.9498	0.929611	rs174537
C20:4n-6/C20:3n-6 (arachidonic acid/dihomo-γ-linolenic acid)	11	rs174544	Brain_Putamen_basal_ganglia	ENSG00000149485	FADS1	rs174544	0.8183	0.976866	rs174544
C20:4n-6/C20:3n-6 (arachidonic acid/dihomo-γ-linolenic acid)	11	rs174544	Colon_Sigmoid	ENSG00000149485	FADS1	rs102274	1	0.963838	rs102274
C20:4n-6/C20:3n-6 (arachidonic acid/dihomo-γ-linolenic acid)	11	rs174544	Esophagus_Gastroesophageal_Junction	ENSG00000149485	FADS1	rs174574	0.8229	0.932852	rs102274
C20:4n-6/C20:3n-6 (arachidonic acid/dihomo-γ-linolenic acid)	11	rs174544	Esophagus_Mucosa	ENSG00000149485	FADS1	rs28456	0.7553	0.98437	rs174544
C20:4n-6/C20:3n-6 (arachidonic acid/dihomo-γ-linolenic acid)	11	rs174544	Esophagus_Muscularis	ENSG00000149485	FADS1	rs174544	0.8183	0.981556	rs174544
C20:4n-6/C20:3n-6 (arachidonic acid/dihomo-γ-linolenic acid)	11	rs174544	Heart_Left_Ventricle	ENSG00000149485	FADS1	rs174544	0.8183	0.942333	rs174544
C20:4n-6/C20:3n-6 (arachidonic acid/dihomo-γ-linolenic acid)	11	rs174544	Liver	ENSG00000149485	FADS1	rs174548	1	0.958613	rs174548
C20:4n-6/C20:3n-6 (arachidonic acid/dihomo-γ-linolenic acid)	11	rs174544	Lung	ENSG00000149485	FADS1	rs174544	0.8183	0.964577	rs174544
C20:4n-6/C20:3n-6 (arachidonic acid/dihomo-γ-linolenic acid)	11	rs174544	Muscle_Skeletal	ENSG00000149485	FADS1	rs174544	0.8183	0.985326	rs174544
C20:4n-6/C20:3n-6 (arachidonic acid/dihomo-γ-linolenic acid)	11	rs174544	Nerve_Tibial	ENSG00000149485	FADS1	rs174544	0.8183	0.985282	rs174544
C20:4n-6/C20:3n-6 (arachidonic acid/dihomo-γ-linolenic acid)	11	rs174544	Pancreas	ENSG00000149485	FADS1	rs174544	0.8183	0.985512	rs174544
C20:4n-6/C20:3n-6 (arachidonic acid/dihomo-γ-linolenic acid)	11	rs174544	Stomach	ENSG00000149485	FADS1	rs174544	0.8183	0.984393	rs174544
C20:4n-6/C20:3n-6 (arachidonic acid/dihomo-γ-linolenic acid)	11	rs174544	Testis	ENSG00000149485	FADS1	rs174559	1	0.973431	rs174559
C20:4n-6/C20:3n-6 (arachidonic acid/dihomo-γ-linolenic acid)	11	rs174544	Thyroid	ENSG00000149485	FADS1	rs174549	0.8122	0.983655	rs174549
C20:4n-6/C20:3n-6 (arachidonic acid/dihomo-γ-linolenic acid)	11	rs174544	Uterus	ENSG00000149485	FADS1	rs174592	1	0.855477	rs174564
C20:4n-6/C20:3n-6 (arachidonic acid/dihomo-γ-linolenic acid)	11	rs174544	Whole_Blood	ENSG00000149485	FADS1	rs174567	0.6714	0.928814	rs174567
C20:4n-6/C20:3n-6 (arachidonic acid/dihomo-γ-linolenic acid)	11	rs174544	Muscle_Skeletal	ENSG00000134824	FADS2	rs174559	1	0.970481	rs174559
C20:4n-6/C20:3n-6 (arachidonic acid/dihomo-γ-linolenic acid)	11	rs174544	Skin_Sun_Exposed_Lower_leg	ENSG00000134824	FADS2	rs97384	0.835	0.775612	rs174559
C20:4n-6/C20:3n-6 (arachidonic acid/dihomo-γ-linolenic acid)	11	rs174544	Testis	ENSG00000134824	FADS2	rs174574	0.8229	0.824665	rs174574
C20:4n-6/C20:3n-6 (arachidonic acid/dihomo-γ-linolenic acid)	11	rs174544	Brain_Cerebellar_Hemisphere	ENSG00000221968	FADS3	rs174548	1	0.982203	rs174544
C20:4n-6/C20:3n-6 (arachidonic acid/dihomo-γ-linolenic acid)	11	rs174544	Brain_Cerebellum	ENSG00000221968	FADS3	rs174544	0.8183	0.985143	rs174544
C20:4n-6/C20:3n-6 (arachidonic acid/dihomo-γ-linolenic acid)	11	rs174544	Liver	ENSG00000221968	FADS3	rs174544	0.8183	0.980504	rs174544
C20:4n-6/C20:3n-6 (arachidonic acid/dihomo-γ-linolenic acid)	11	rs174544	Muscle_Skeletal	ENSG00000168496	FEN1	rs4246215	0.8229	0.875647	rs4246215
C20:4n-6/C20:3n-6 (arachidonic acid/dihomo-γ-linolenic acid)	11	rs174544	Whole_Blood	ENSG00000256713	PGA5	rs174559	1	0.842633	rs174549
C20:4n-6/C20:3n-6 (arachidonic acid/dihomo-γ-linolenic acid)	11	rs174544	Adipose_Subcutaneous	ENSG00000134825	TMEM258	rs174538	0.835	0.939226	rs174538
C20:4n-6/C20:3n-6 (arachidonic acid/dihomo-γ-linolenic acid)	11	rs174544	Adipose_Visceral_Omentum	ENSG00000134825	TMEM258	rs174559	1	0.79656	rs174559
C20:4n-6/C20:3n-6 (arachidonic acid/dihomo-γ-linolenic acid)	11	rs174544	Artery_Aorta	ENSG00000134825	TMEM258	rs97384	0.835	0.934614	rs174544
C20:4n-6/C20:3n-6 (arachidonic acid/dihomo-γ-linolenic acid)	11	rs174544	Artery_Tibial	ENSG00000134825	TMEM258	rs174559	1	0.969512	rs174559
C20:4n-6/C20:3n-6 (arachidonic acid/dihomo-γ-linolenic acid)	11	rs174544	Breast_Mammary_Tissue	ENSG00000134825	TMEM258	rs174538	0.835	0.911146	rs174538
C20:4n-6/C20:3n-6 (arachidonic acid/dihomo-γ-linolenic acid)	11	rs174544	Cells_Cultured_fibroblasts	ENSG00000134825	TMEM258	rs174538	0.835	0.956708	rs174538
C20:4n-6/C20:3n-6 (arachidonic acid/dihomo-γ-linolenic acid)	11	rs174544	Colon_Sigmoid	ENSG00000134825	TMEM258	rs174538	0.835	0.961722	rs174559
C20:4n-6/C20:3n-6 (arachidonic acid/dihomo-γ-linolenic acid)	11	rs174544	Esophagus_Muscularis	ENSG00000134825	TMEM258	rs174559	1	0.882643	rs174559
C20:4n-6/C20:3n-6 (arachidonic acid/dihomo-γ-linolenic acid)	11	rs174544	Heart_Atrial_Appendage	ENSG00000134825	TMEM258	rs174537	0.835	0.9455	rs174537
C20:4n-6/C20:3n-6 (arachidonic acid/dihomo-γ-linolenic acid)	11	rs174544	Lung	ENSG00000134825	TMEM258	rs4246215	0.8229	0.910223	rs174537
C20:4n-6/C20:3n-6 (arachidonic acid/dihomo-γ-linolenic acid)	11	rs174544	Muscle_Skeletal	ENSG00000134825	TMEM258	rs174598	0.745	0.916389	rs174535
C20:4n-6/C20:3n-6 (arachidonic acid/dihomo-γ-linolenic acid)	11	rs174544	Nerve_Tibial	ENSG00000134825	TMEM258	rs174538	0.835	0.948443	rs174538
C20:4n-6/C20:3n-6 (arachidonic acid/dihomo-γ-linolenic acid)	11	rs174544	Ovary	ENSG00000134825	TMEM258	rs174538	0.835	0.912843	rs174538
C20:4n-6/C20:3n-6 (arachidonic acid/dihomo-γ-linolenic acid)	11	rs174544	Skin_Not_Sun_Exposed_Suprapubic	ENSG00000134825	TMEM258	rs174538	0.835	0.86109	rs174538
C20:4n-6/C20:3n-6 (arachidonic acid/dihomo-γ-linolenic acid)	11	rs174544	Skin_Sun_Exposed_Lower_leg	ENSG00000134825	TMEM258	rs174559	1	0.971337	rs174559
C20:4n-6/C20:3n-6 (arachidonic acid/dihomo-γ-linolenic acid)	11	rs174544	Thyroid	ENSG00000134825	TMEM258	rs174538	0.835	0.875934	rs174538
C20:4n-6/C20:3n-6 (arachidonic acid/dihomo-γ-linolenic acid)	11	rs174544	Whole_Blood	ENSG00000134825	TMEM258	rs174559	1	0.880677	rs174559
Chr, chromosome; LD r2, linkage disequilibrium between TwinsUK fatty acid GWAS and GTEx eQTL lead SNPs; PP.H4, posterior probability of hypothesis 4, both traits are associated and share a single causal variant; Colocalized SNP, the lead colocalized SNP for both TwinsUK fatty acid GWAS and GTEx eQTL studies.

## Sheet: TableS9
Table S9. Colocalization of TwinsUK GWAS and GTEx sQTL signals.
Adipose fatty acid	Chr	Lead GWAS SNP	GTEx sQTL tissue	Ensembl ID	Gene	Transcript	Lead sQTL SNP	LD r2	PP.H4	Colocalized SNP
Fatty acid
C20:4n-6 (arachidonic acid)	3	rs1542848	Cells_EBV-transformed_lymphocytes	ENSG00000132155	RAF1	chr3:12604289:12608766:clu_29431:ENSG00000132155.11	rs1532533	1	0.922551	rs2596831
C20:4n-6 (arachidonic acid)	3	rs1542848	Artery_Tibial	ENSG00000132155	RAF1	chr3:12604289:12608766:clu_39612:ENSG00000132155.11	rs5746207	0.7636	0.901203	rs5746207
C20:4n-6 (arachidonic acid)	11	rs97384	Pancreas	ENSG00000134824	FADS2	chr11:61828597:61837778:clu_5774:ENSG00000134824.13	rs174559	0.8036	0.824502	rs174584
C20:4n-6 (arachidonic acid)	11	rs97384	Esophagus_Muscularis	ENSG00000134824	FADS2	chr11:61828597:61837778:clu_7015:ENSG00000134824.13	rs174535	0.535	0.936414	rs97384
C20:4n-6 (arachidonic acid)	11	rs97384	Adipose_Visceral_Omentum	ENSG00000134824	FADS2	chr11:61828597:61837778:clu_7509:ENSG00000134824.13	rs4246215	0.8265	0.952886	rs97384
C20:4n-6 (arachidonic acid)	11	rs97384	Adipose_Subcutaneous	ENSG00000134824	FADS2	chr11:61828597:61837778:clu_7766:ENSG00000134824.13	rs174533	0.6864	0.8781	rs97384
C20:4n-6 (arachidonic acid)	11	rs97384	Lung	ENSG00000134824	FADS2	chr11:61828597:61837778:clu_8135:ENSG00000134824.13	rs102274	0.7685	0.812531	rs174601
C20:4n-6 (arachidonic acid)	11	rs97384	Pancreas	ENSG00000168496	FEN1	chr11:61828597:61837778:clu_5774:ENSG00000168496.3	rs174559	0.8036	0.824502	rs174584
C20:4n-6 (arachidonic acid)	11	rs97384	Esophagus_Mucosa	ENSG00000134825	TMEM258	chr11:61789235:61789785:clu_6849:ENSG00000134825.15	rs174553	0.7681	0.930577	rs174601
Fatty acid ratio
C20:4n-6/C18:2n-6 (arachidonic acid/linoleic acid)	3	rs6768977	Cells_EBV-transformed_lymphocytes	ENSG00000132155	RAF1	chr3:12604289:12608766:clu_29431:ENSG00000132155.11	rs1532533	1	0.820816	rs2596831
C20:4n-6/C18:2n-6 (arachidonic acid/linoleic acid)	3	rs6768977	Artery_Tibial	ENSG00000132155	RAF1	chr3:12604289:12608766:clu_39612:ENSG00000132155.11	rs5746207	0.4491	0.757832	rs5746207
C20:4n-6/C20:3n-6 (arachidonic acid/dihomo-γ-linolenic acid)	11	rs174544	Pancreas	ENSG00000134824	FADS2	chr11:61828597:61837778:clu_5774:ENSG00000134824.13	rs174559	1	0.960789	rs174559
C20:4n-6/C20:3n-6 (arachidonic acid/dihomo-γ-linolenic acid)	11	rs174544	Esophagus_Gastroesophageal_Junction	ENSG00000134824	FADS2	chr11:61828597:61837778:clu_6566:ENSG00000134824.13	rs174544	0.8183	0.961872	rs174544
C20:4n-6/C20:3n-6 (arachidonic acid/dihomo-γ-linolenic acid)	11	rs174544	Esophagus_Muscularis	ENSG00000134824	FADS2	chr11:61828597:61837778:clu_7015:ENSG00000134824.13	rs174535	1	0.954972	rs102274
C20:4n-6/C20:3n-6 (arachidonic acid/dihomo-γ-linolenic acid)	11	rs174544	Artery_Tibial	ENSG00000134824	FADS2	chr11:61828597:61837778:clu_7206:ENSG00000134824.13	rs174544	0.8183	0.91905	rs174544
C20:4n-6/C20:3n-6 (arachidonic acid/dihomo-γ-linolenic acid)	11	rs174544	Colon_Transverse	ENSG00000134824	FADS2	chr11:61828597:61837778:clu_7310:ENSG00000134824.13	rs174559	1	0.861503	rs174559
C20:4n-6/C20:3n-6 (arachidonic acid/dihomo-γ-linolenic acid)	11	rs174544	Adipose_Visceral_Omentum	ENSG00000134824	FADS2	chr11:61828597:61837778:clu_7509:ENSG00000134824.13	rs4246215	0.8229	0.939943	rs4246215
C20:4n-6/C20:3n-6 (arachidonic acid/dihomo-γ-linolenic acid)	11	rs174544	Adipose_Subcutaneous	ENSG00000134824	FADS2	chr11:61828597:61837778:clu_7766:ENSG00000134824.13	rs174533	0.745	0.954216	rs174549
C20:4n-6/C20:3n-6 (arachidonic acid/dihomo-γ-linolenic acid)	11	rs174544	Nerve_Tibial	ENSG00000134824	FADS2	chr11:61828597:61837778:clu_8012:ENSG00000134824.13	rs174559	1	0.802447	rs174559
C20:4n-6/C20:3n-6 (arachidonic acid/dihomo-γ-linolenic acid)	11	rs174544	Lung	ENSG00000134824	FADS2	chr11:61828597:61837778:clu_8135:ENSG00000134824.13	rs102274	1	0.960148	rs102274
C20:4n-6/C20:3n-6 (arachidonic acid/dihomo-γ-linolenic acid)	11	rs174544	Pancreas	ENSG00000168496	FEN1	chr11:61828597:61837778:clu_5774:ENSG00000168496.3	rs174559	1	0.960789	rs174559
C20:4n-6/C20:3n-6 (arachidonic acid/dihomo-γ-linolenic acid)	11	rs174544	Colon_Transverse	ENSG00000168496	FEN1	chr11:61828597:61837778:clu_7310:ENSG00000168496.3	rs174559	1	0.861503	rs174559
C20:4n-6/C20:3n-6 (arachidonic acid/dihomo-γ-linolenic acid)	11	rs174544	Nerve_Tibial	ENSG00000168496	FEN1	chr11:61828597:61837778:clu_8012:ENSG00000168496.3	rs174559	1	0.802447	rs174559
C20:4n-6/C20:3n-6 (arachidonic acid/dihomo-γ-linolenic acid)	11	rs174544	Esophagus_Mucosa	ENSG00000134825	TMEM258	chr11:61789235:61789785:clu_6849:ENSG00000134825.15	rs174553	1	0.945536	rs174553
Chr, chromosome; LD r2, linkage disequilibrium between TwinsUK fatty acid GWAS and GTEx sQTL lead SNPs; PP.H4, posterior probability of hypothesis 4, both traits are associated and share a single causal variant; Colocalized SNP, the lead colocalized SNP for both TwinsUK fatty acid GWAS and GTEx sQTL studies.

## Sheet: TableS10
Table S10. Association between gene expression and fatty acid in adipose tissue.
Adipose fatty acid	Ensembl ID	Chr	Gene	N	Effect	SE	P	q value
Fatty acid
SFA (saturated fatty acid)	ENSG00000099194	10	SCD	501	-0.201	0.04	1.55e-06	1.55e-06
C16:0 (palmitic acid)	ENSG00000099194	10	SCD	525	-0.217	0.041	4.23e-07	5.08e-07
C18:0 (stearic acid)	ENSG00000099194	10	SCD	525	-0.238	0.036	1.94e-10	3.88e-10
C16:1n-7 (palmitoleic acid)	ENSG00000099194	10	SCD	524	0.42	0.039	9.55e-24	2.87e-23
C20:4n-6 (arachidonic acid)	ENSG00000168496	11	FEN1	520	0.155	0.041	0.000262	0.000786
C20:4n-6 (arachidonic acid)	ENSG00000149485	11	FADS1	520	0.007	0.041	0.872	0.935
Fatty acid ratio
C16:1n-7/C16:0 (palmitoleic acid/palmitic acid)	ENSG00000099194	10	SCD	524	0.458	0.038	9.98e-28	5.99e-27
C18:1n-9/C18:0 (oleic acid/stearic acid)	ENSG00000099194	10	SCD	525	0.225	0.036	1.85e-09	2.78e-09
C20:4n-6/C20:3n-6 (arachidonic acid/dihomo-γ-linolenic acid)	ENSG00000168496	11	FEN1	519	0.046	0.045	0.313	0.469
C20:4n-6/C20:3n-6 (arachidonic acid/dihomo-γ-linolenic acid)	ENSG00000149485	11	FADS1	519	0.18	0.043	5.52e-05	0.000331
C20:4n-6/C20:3n-6 (arachidonic acid/dihomo-γ-linolenic acid)	ENSG00000134825	11	TMEM258	519	-0.129	0.046	0.00539	0.0108
Chr, chromosome; N, sample size; Effect, effect size (beta value); q value, one of FDR method adjusting for multiple tests.

[truncated: 2 more sheets: TableS11, TableS12]
